# Supplementary material for: Long‐term trends in parasite diversity and infection levels: approaches and patterns
Source: Biol Rev Camb Philos Soc. 2025 Dec 19;101(3):1120–42. doi: 10.1002/brv.70119 (PMC13149780; doi:10.1002/brv.70119)
Supplement: Supplementary file 1 — Table S1. Long‐term wildlife animal parasite bibliographic data set compiled through our study. [file BRV-101-1120-s002.csv]

study	language	publication_year	decade	temporal_span	start	end	lat	long	continent	organs_n	num_host_taxa	host_taxon_gen_bis	n_hosts	num_parasite_taxa	helminth	arthropod	myxozoa	hirudinea	protozoa	mycete	environment	geo_scale	method_study	secondary_method	method_parasite_ID	aim_general	ID_sp	ID_gen	ID_fam_higher	prop_larval	hypo_clim	test_clim	hypo_eutro	test_eutro	hypo_intro	test_intro	hypo_habitat	test_habitat	hypo_pollutant	test_pollutant	hypo_protect	test_protect	change_alpha	turnover_comp	abundance_change
Abollo, E., López, A., Gestal, C., Benavente, P. & Pascual, S. (1998) Long-term recording of gastric ulcers in cetaceans stranded on the Galician (NW Spain) coast. Diseases of Aquatic Organisms 32, 71–73.	English	1998	1990'	6	1991	1996	43.111039	-9.197085	Europe	1	1	mammal	420	1	yes						marine	Regional	Monitoring		morphological	Change in parasite abundance	1	0	0	0	no	no	no	no	no	no	no	no	no	no	no	no	NA	NA	stable / fluctuations
Aguirre-Macedo, M.L., Vidal-Martínez, V.M. & Lafferty, K.D. (2011) Trematode communities in snails can indicate impact and recovery from hurricanes in a tropical coastal lagoon. International Journal for Parasitology 41, 1403–1408.	English	2011	2010'	9	2001	2009	20.877653	-90.355799	North America	3	1	mollusc	NA	5	yes						brackish	Local	Monitoring		morphological	Change in parasite diversity	0.4	0.4	0.2	1	no	no	no	no	no	no	no	no	no	no	no	no	stable / fluctuations	no	stable / fluctuations
Alsarraf, M., Bednarska, M., Mohallal, E.M.E., Mierzejewska, E.J., Behnke-Borowczyk, J., Zalat, S., Gilbert, F., Welc-Falciak, R., Kloch, A., Behnke, J.M. & Bajer, A. (2016) Long-term spatiotemporal stability and dynamic changes in the haemoparasite community of spiny mice (Acomys dimidiatus) in four montane wadis in the St. Katherine Protectorate, Sinai, Egypt. Parasites and Vectors 9, 195.	English	2016	2010'	12	2000	2012	28.551403	33.958697	Africa	1	1	mammal	835	3					yes		terrestrial	Regional	Monitoring		morphological; molecular	Change in parasite abundance	0.333333333	0.666666667	0	0	yes	no	no	no	no	no	no	no	no	no	no	no	decrease	NA	decrease
Altizer, S.M., Oberhauser, K.S. & Brower, L.P. (2000) Associations between host migration and the prevalence of a protozoan parasite in natural populations of adult monarch butterflies. Ecological Entomology 25, 125–139.	English	2000	2000'	30	1968	1997	37.331845	-100.616792	North America	1	1	insect	14790	1					yes		terrestrial	National	Monitoring		morphological	Change in parasite abundance	1	0	0	1	no	no	no	no	no	no	no	no	no	no	no	no	NA	NA	stable / fluctuations
Amundsen, P. A., Kristoffersen, R., Knudsen, R. & Klemetsen, A. (1997) Infection of Salmincola edwardsii (Copepoda: Lernaeopodidae) in an age-structured population of Arctic charr—a long-term study. Journal of Fish Biology 51, 1033–1046.	English	1997	1990'	8	1987	1994	69.112298	19.080515	Europe	1	1	fish	3938	1		yes					freshwater	Local	Monitoring		morphological	Change in parasite abundance	1	0	0	0	no	no	no	no	no	no	no	no	no	no	no	no	NA	NA	stable / fluctuations
Anshary, H., Ogawa, K., Higuchi, M. & Fujii, T. (2001) A study of long-term changes in summer infection levels of Japanese flounder Paralichthys olivaceus with the monogenean Neoheterobothrium hirame in the central sea of Japan, with an application of a new technique for collecting small parasites from the gill filaments. Fish Pathology 36, 27–32.	English	2001	2000'	11	1989	1999	38.031653	139.248598	Asia	2	1	fish	821	1	yes						marine	Regional	Monitoring	Museum	morphological	Change in parasite abundance	1	0	0	NA	no	no	no	no	yes	no	no	no	no	no	no	no	NA	NA	stable / fluctuations
Åsbakk, K., Aars, J., Derocher, A.E., Wiig, Ø., Oksanen, A., Born, E.W., Dietz, R., Sonne, C., Godfroid, J. & Kapel, C.M.O. (2010) Serosurvey for Trichinella in polar bears (Ursus maritimus) from Svalbard and the Barents Sea. Veterinary Parasitology 172, 256–263.	English	2010	2010'	18	1991	2008	78.077358	18.311294	Europe	1	1	mammal	553	1	yes						terrestrial	Regional	Resampling	Monitoring	molecular	Change in parasite abundance	0	1	0	1	no	no	no	no	no	no	no	no	no	no	no	no	NA	NA	stable / fluctuations
Audenaert, V., Huyse, T., Goemans, G., Belpaire, C. & Volckaert, F.A.M. (2003) Spatio-temporal dynamics of the parasitic nematode Anguillicola crassus in Flanders, Belgium. Diseases of Aquatic Organisms 56, 223–233.	English	2003	2000'	15	1986	2000	51.011	4.215925	Europe	1	1	fish	1880	1	yes						freshwater	National	Resampling	Monitoring	morphological	Range expansion / invasion study	1	0	0	0	no	no	no	no	yes	no	no	no	no	no	no	no	NA	NA	increase
Bajer, A., Welc-Falciak, R., Bednarska, M., Alsarraf, M., Behnke-Borowczyk, J., Siski, E. & Behnke, J.M. (2014) Long-term spatiotemporal stability and dynamic changes in the haemoparasite community of bank voles (Myodes glareolus) in NE Poland. Microbial Ecology 68, 196–211.	English	2014	2010'	11	1999	2010	53.810279	21.781083	Europe	1	1	mammal	880	2					yes		terrestrial	Regional	Monitoring		morphological; molecular	Change in parasite diversity	1	0	0	0	no	no	no	no	no	no	no	no	no	no	no	no	stable / fluctuations	NA	both
Bauer, E.F. & Whipps, C.M. (2015) The bass parasites of Oneida Lake, 80 years later. Journal of Parasitology 101, 505–513.	English	2015	2010'	83	1929	2012	43.206294	-75.914147	North America	13	2	fish	127	34	yes	yes	yes		yes		freshwater	Local	Resampling		morphological	Change in parasite diversity	0.735	0.235	0.029	0.235294118	no	no	yes	no	no	no	yes	no	no	no	no	no	NA	yes	both
Beare, W.E., Culloty, S.C. & Burnell, G. (1998) Some observations on spatial and temporal variation in prevalence of infection of Bonamia ostreae (Pichot et al, 1980) in the native flat oyster Ostrea edulis (L.) in Galway Bay, Ireland. Bulletin of the European Association of Fish Pathologists 18, 39–42.	English	1998	1990'	8	1989	1996	53.204023	-9.177239	Europe	1	1	mollusc	NA	1					yes		marine	Local	Resampling		morphological	Range expansion / invasion study	1	0	0	0	no	no	no	no	no	no	no	no	no	no	no	no	NA	NA	decrease
Beaudoin, R.L., Applegate, J.E., Davis, D.E. & McLEAN, R.G. (1971) A model for the ecology of avian malaria. Journal of Wildlife Diseases 7, 5–13.	English	1971	1970'	5	1963	1967	41.049826	-77.742213	North America	1	NA	bird	619	1					yes		terrestrial	Regional	Monitoring		morphological	Change in parasite abundance	0	1	0	0	no	no	no	no	no	no	no	no	no	no	no	no	NA	NA	NA
Behnke, J.M., Bajer, A., Behnke-Borowczyk, J., Clisham, N., Gilbert, F., Glover, A., Jeffery, L., Kirk, J., Mierzejewska, E.J., Mills, S.C., Mohallal, E.M.E., Padget, O., Wainer, R. & Zalat, S. (2019) Long-term spatiotemporal stability and dynamic changes in helminth infracommunities of spiny mice (Acomys dimidiatus) in St. Katherine’s Protectorate, Sinai, Egypt. Parasitology 146, 50–73.	English	2019	2010'	12	2000	2012	28.561365	33.949332	Africa	3	1	mammal	431	17	yes						terrestrial	Regional	Monitoring		morphological	Change in parasite diversity	0.823529412	0.058823529	0.117647059	0.176470588	no	no	no	no	no	no	no	no	no	no	no	no	stable / fluctuations	no	stable / fluctuations
Behnke, J.M., Rogan, M.T., Craig, P.S., Jackson, J.A. & Hide, G. (2021) Long-term trends in helminth infections of wood mice (Apodemus sylvaticus) from the vicinity of Malham Tarn in North Yorkshire, England. Parasitology 148, 451–463.	English	2021	2020'	26	1993	2018	54.101001	-2.168897	Europe	3	1	mammal	483	11	yes						terrestrial	Local	Monitoring		morphological	Change in parasite diversity	0.818181818	0.090909091	0.090909091	0.272727273	yes	no	no	no	no	no	no	no	no	no	no	no	stable / fluctuations	no	both
Beng, K.C., Wolinska, J., Funke, E., Van Den Wyngaert, S., Gsell, A.S. & Monaghan, M.T. (2021) Temporal dynamics of freshwater planktonic parasites inferred using a DNA metabarcoding time-series. Parasitology 148, 1602–1611.	English	2021	2020'	5	2015	2019	52.437373	13.647832	Europe	NA	NA	multiple	NA	NA					yes	yes	freshwater	Local	Monitoring		molecular	Change in parasite diversity	NA	NA	NA	NA	no	no	no	no	no	no	no	no	no	no	no	no	stable / fluctuations	no	NA
Bennett, S.N., Adamson, M.L. & Margolis, L. (1998) Long-term changes in parasites of sockeye salmon (Oncorhynchus nerka) smolts. Canadian Journal of Fisheries and Aquatic Sciences 55, 977–986.	English	1998	1990'	43	1950	1992	51.295323	-124.064884	North America	10	1	fish	1069	11	yes	yes					freshwater	Local	Monitoring	Museum	morphological	Change in parasite diversity	0.363636364	0.545454545	0.090909091	0.545454545	no	no	no	no	no	no	no	no	no	no	no	no	stable / fluctuations	no	stable / fluctuations
Bensch, S., Waldenström, J., Jonzén, N., Westerdahl, H., Hansson, B., Sejberg, D. & Hasselquist, D. (2007) Temporal dynamics and diversity of avian malaria parasites in a single host species. Journal of Animal Ecology 76, 112–122.	English	2007	2000'	17	1987	2003	59.176888	15.397954	Europe	1	1	bird	470	18					yes		freshwater	Local	Monitoring		molecular	Change in parasite abundance	1	0	0	0	yes	no	no	no	no	no	no	no	no	no	no	no	stable / fluctuations	no	stable / fluctuations
Bentley, K.T. & Burgner, R.L. (2011) An assessment of parasite infestation rates of juvenile sockeye salmon after 50 years of climate warming in southwest Alaska. Environmental Biology of Fishes 92, 267–273.	English	2011	2010'	62	1948	2009	59.276797	-158.620123	North America	1	1	fish	5240	1	yes						freshwater	Local	Resampling	Monitoring	morphological	Change in parasite abundance	1	0	0	1	no	no	no	no	no	no	no	no	no	no	no	no	NA	NA	stable / fluctuations
Black, G.A. (1983) Taxonomy of a swimbladder nematode, Cystidicola stigmatura (Leidy), and evidence of its decline in the Great Lakes. Canadian Journal of Fisheries and Aquatic Sciences 40, 643–647.	English	1983	1980'	95	1883	1977	45.974092	-85.411645	North America	1	1	fish	152	1	yes						freshwater	National	Museum		morphological	Change in parasite abundance	1	0	0	0	no	no	no	no	yes	no	no	no	no	no	no	no	NA	NA	decrease
Boadella, M., Barasona, J.A., Pozio, E., Montoro, V., Vicente, J., Gortazar, C. & Acevedo, P. (2012) Spatio-temporal trends and risk factors for Trichinella species infection in wild boar (Sus scrofa) populations of central Spain: A long-term study. International Journal for Parasitology 42, 739–745.	English	2012	2010'	13	1998	2010	39.07871	-3.067444	Europe	2	1	mammal	96502	1	yes						terrestrial	Regional	Monitoring		molecular	Change in parasite abundance	0	1	0	0	no	no	no	no	no	no	no	no	no	no	no	no	NA	NA	decrease
Bolotin, E.I. & Burukhina, E.G. (2009) Some ecological peculiarities of tick-borne feral nidal infections in the Primorsky Krai. Parazitologiya 43, 418–427.	Russian	2009	2000'	15	1993	2007	45.295099	135.32076	Asia	1	NA	mammal	NA	5		yes					terrestrial	Regional	Monitoring		morphological	Change in parasite abundance	1	0	0	NA	no	no	no	no	no	no	no	no	no	no	no	no	NA	NA	stable / fluctuations
Borgstrøm, R., Hatleli Mestrand, Ø., Brittain, J.E. & Lien, L. (2021) The helminth fauna of brown trout (Salmo trutta) from a sub-alpine lake revisited after 40 years with introduced European minnow (Phoxinus phoxinus). Fauna norvegica 41, 15–26.	English	2021	2020'	42	1969	2011	61.421586	8.870615	Europe	7	1	fish	441	11	yes						freshwater	Local	Resampling		morphological	Change in parasite diversity	0.636	0.364	0	0.363636364	no	no	no	no	yes	no	no	no	no	no	no	no	stable / fluctuations	yes	both
Bosch, J., Mora-Cabello De Alba, A., Marquínez, S., Price, S.J., Thumsová, B. & Bielby, J. (2021) Long-term monitoring of amphibian populations of a national park in northern Spain reveals negative persisting effects of ranavirus, but not Batrachochytrium dendrobatidis. Frontiers in Veterinary Science 8, 645491.	English	2021	2020'	14	2007	2020	43.18437	-4.866619	Europe	1	7	amphibians	906	1						yes	multiple	Regional	Monitoring		molecular	Change in parasite abundance	1	0	0	0	no	no	no	no	no	no	no	no	no	no	no	no	NA	NA	NA
Braicovich, P.E., Irigoitia, M.M., Bovcon, N.D. & Timi, J.T. (2021) Parasites of Percophis brasiliensis (Percophidae) benefited from fishery regulations: Indicators of success for marine protected areas? Aquatic Conservation: Marine and Freshwater Ecosystems 31, 139–152.	English	2021	2020'	14	2005	2018	-40.385804	-62.271787	South America	7	1	fish	209	23	yes	yes		yes			marine	Regional	Resampling		morphological	Change in parasite diversity	0.739	0.13	0.13	0.086956522	no	no	no	no	no	no	no	no	no	no	yes	no	increase	yes	decrease
Brown, C.R., Hannebaum, S.L., O’Brien, V.A., Page, C.E., Rannala, B., Roche, E.A., Wagnon, G.S., Knutie, S.A., Moore, A.T. & Brown, M.B. (2021) The cost of ectoparasitism in Cliff Swallows declines over 35 years. Ecological Monographs 91, e01446.	English	2021	2020'	35	1984	2018	41.208222	-101.648022	North America	NA	1	bird	NA	1		yes					terrestrial	Regional	Resampling	Monitoring	morphological	Change in parasite abundance	1	0	0	0	no	no	no	no	no	no	no	no	no	no	no	no	NA	NA	stable / fluctuations
Bryan, D.R., Jacobson, K.C. & Buchanan, J.C. (2012) Recent increase in Nybelinia surmenicola prevalence and intensity in pacific hake (Merluccius productus) off the United States west coast. Journal of Parasitology 98, 85–92.	English	2012	2010'	11	1999	2009	40.042061	-124.501057	North America	1	1	fish	965	1	yes						marine	National	Resampling		morphological; molecular	Change in parasite abundance	1	0	0	1	yes	no	no	no	no	no	no	no	no	no	no	no	NA	NA	increase
Bugmyrin, S.V., Bespyatova, L.A., Anikanova, V.S. & Ieshko, E.P. (2009) Abundance of larvae and nymphs of the taiga tick Ixodes persuicatus (acari: Ixodidae) on small mammals in the cut-over lands of the middle taiga subzone of Karelia. Parazitologiya 43, 338–346.	Russian	2009	2000'	7	1998	2004	60.06566	33.910149	Europe	1	9	mammal	756	1		yes					terrestrial	National	Monitoring		morphological	Change in parasite abundance	1	0	0	1	no	no	no	no	no	no	no	no	no	no	no	no	NA	NA	stable / fluctuations
Byers, J.E., Holmes, Z.C. & Blakeslee, A.M.H. (2016) Consistency of trematode infection prevalence in host populations across large spatial and temporal scales. Ecology 97, 1643–1649.	English	2016	2010'	11	2002	2013	42.752766	-70.786632	North America	2	1	mollusc	6899	5	yes						marine	Regional	Resampling		morphological	Change in parasite diversity	0.8	0	0.2	1	no	no	no	no	no	no	no	no	no	no	no	no	stable / fluctuations	no	stable / fluctuations
Caldeira, A.J.R., Pereira Alves, C.P. & Santos, M.J. (2021) Anisakis notification in fish: An assessment of the cases reported in the European Union rapid alert system for food and feed (RASFF) database. Food Control 124, 107913.	English	2021	2020'	19	2011	2019	50.725074	13.592596	Europe	NA	8	fish	546	1	yes						marine	Continental	Literature		morphological	Change in parasite abundance	0	1	0	1	no	no	no	no	no	no	no	no	no	no	no	no	NA	NA	NA
Campbell, N., Cross, M.A., Chubb, J.C., Cunningham, C.O., Hatfield, E.M.C. & MacKenzie, K. (2007) Spatial and temporal variations in parasite prevalence and infracommunity structure in herring (Clupea harengus L.) caught to the west of the British Isles and in the North and Baltic Seas: implications for fisheries science. Journal of Helminthology 81, 137–146.	English	2007	2000'	32	1973	2004	58.161455	2.448238	Europe	8	1	fish	4073	14	yes		yes		yes		marine	Continental	Resampling		morphological	Change in parasite abundance	0.928571429	0.071428571	0	0.285714286	no	no	no	no	no	no	no	no	no	no	no	no	NA	NA	stable / fluctuations
Carpio-Hernández, D.I., Violante-González, J., Monks, S., Santos-Bustos, N.G., Mendoza-Franco, E.F., Salas-Villalobos, S.S., Díaz-Gallegos, A., Gallegos-Navarro, Y. & Villalba-Vasquez, P.J. (2024) Inter-annual and seasonal variations of the metazoan parasite communities of the blue sea catfish Ariopsis guatemalensis (Siluriformes: Ariidae), in a tropical coastal lagoon. Parasitology International…	English	2024	2020'	22	2000	2022	16.758341	-99.700604	North America	10	1	fish	1103	12	yes	yes					brackish	Local	Monitoring		morphological	Change in parasite diversity	0.666666667	0.333333333	0	0.5	no	no	yes	no	no	no	no	no	no	no	no	no	stable / fluctuations	no	both
Carvalho, J., Granados, J.E., López-Olvera, J.R., Cano-Manuel, F.J., Pérez, J.M., Fandos, P., Soriguer, R.C., Velarde, R., Fonseca, C., Ráez, A., Espinosa, J., Pettorelli, N. & Serrano, E. (2015) Sarcoptic mange breaks up bottom-up regulation of body condition in a large herbivore population. Parasites and Vectors 8, 572.	English	2015	2010'	14	1995	2008	37.083259	-3.416845	Europe	1	1	mammal	473	1		yes					terrestrial	Regional	Monitoring		morphological	Change in parasite abundance	1	0	0	0	no	no	no	no	no	no	no	no	no	no	no	no	NA	NA	NA
Castro Monzon, F., Rödel, M.-O. & Jeschke, J.M. (2020) Tracking Batrachochytrium dendrobatidis Infection Across the Globe. EcoHealth 17, 270–279.	English	2020	2020'	183	1835	2017	NA	NA	Global	1	1966	amphibians	NA	1						yes	multiple	Global	Literature		morphological; molecular	Range expansion / invasion study	1	0	0	0	no	no	no	no	yes	no	no	no	no	no	no	no	NA	NA	increase
Ceballos, L.A., Cardinal, M.V., Vazquez-Prokopec, G.M., Lauricella, M.A., Orozco, M.M., Cortinas, R., Schijman, A.G., Levin, M.J., Kitron, U. & Gürtler, R.E. (2006) Long-term reduction of Trypanosoma cruzi infection in sylvatic mammals following deforestation and sustained vector surveillance in northwestern Argentina. Acta Tropica 98, 286–296.	English	2006	2000'	17	1988	2004	-27.235307	-63.003305	South America	1	1	mammal	519	1					yes		terrestrial	Local	Resampling		morphological; molecular	Change in parasite abundance	1	0	0	0	no	no	no	no	no	no	yes	no	no	no	no	no	NA	NA	decrease
Chakarov, N. & Blanco, G. (2021) Blood parasites in sympatric vultures: Role of nesting habits and effects on body condition. International Journal of Environmental Research and Public Health 18, 2431.	English	2021	2020'	18	2001	2018	38.645235	-2.840374	Europe	1	3	bird	388	2					yes		terrestrial	National	Monitoring		molecular	Change in parasite abundance	1	0	0	0	no	no	no	no	no	no	no	no	no	no	no	no	NA	NA	stable / fluctuations
Chapman, C.A., Bowman, D.D., Ghai, R.R., Gogarten, J.F., Goldberg, T.L., Rothman, J.M., Twinomugisha, D. & Walsh, C. (2012) Protozoan parasites in group-living primates: testing the biological island hypothesis. American Journal of Primatology 74, 510–517.	English	2012	2010'	35	1974	2008	0.411568	30.353482	Africa	1	5	mammal	NA	10					yes		terrestrial	Regional	Resampling		morphological	Change in parasite diversity	0.8	0.2	0	0	yes	no	no	no	no	no	no	no	no	no	no	no	increase	yes	increase
Chernogorenko, M.I. (1976) Dynamics of the Trematode Fauna of Mollusks from the Kremenchug Reservoir. Gidrobiologicheskii Zhurnal 12, 48-55.	English	1976	1970'	12	1961	1972	49.33269	32.475087	Europe	3	24	mollusc	11440	57	yes						freshwater	Regional	Monitoring		morphological	Change in parasite diversity	0.49122807	0.333333333	0.175438596	1	no	no	no	no	no	no	yes	no	no	no	no	no	stable / fluctuations	NA	both
Chernogorenko, M.I. (1977) Trematode fauna of molluscs in the Kremenchug Reservoir. Gidrobiologicheskii Zhurnal 13, 106-114.	English	1977	1970'	13	1961	1973	49.473045	32.151433	Europe	3	24	mollusc	21277	58	yes						freshwater	Regional	Monitoring		morphological	General diversity description	NA	NA	NA	1	no	no	no	no	no	no	no	no	no	no	no	no	NA	NA	NA
Cimadom, A. & Tebbich, S. (2021) Timing of infestation influences virulence and parasite success in a dynamic multi-host–parasite interaction between the invasive parasite, Philornis downsi, and Darwin’s finches. Oecologia 195, 249–259.	English	2021	2020'	20	1998	2017	-0.625572	-90.384679	South America	1	2	bird	NA	1		yes					terrestrial	Local	Resampling	Monitoring	morphological	Range expansion / invasion study	1	0	0	1	no	no	no	no	yes	yes	no	no	no	no	no	no	NA	NA	both
Clark, N.J. & Clegg, S.M. (2015) The influence of vagrant hosts and weather patterns on the colonization and persistence of blood parasites in an island bird. Journal of Biogeography 42, 641–651.	English	2015	2010'	15	1999	2013	-23.442699	151.9144	Oceania	1	1	bird	1014	4					yes		terrestrial	National	Resampling	Monitoring	molecular	Change in parasite diversity	1	0	0	0	no	no	no	no	no	no	no	no	no	no	no	no	NA	NA	stable / fluctuations
Cort, W.W., Hussey, K.L. & Ameel, D.J. (1960) Seasonal fluctuations in larval trematode infections in Stagnicola ernarginata angulata from Phragmites Flats on Douglas Lake. Proceedings of the Helminthological Society of Washington 27, 11-13	English	1960	1960'	21	1936	1957	45.57516	-84.687233	North America	3	1	mollusc	2084	14	yes						freshwater	Local	Resampling		morphological	Change in parasite abundance	0.714285714	0.285714286	0	1	no	no	no	no	no	no	yes	no	no	no	no	no	NA	NA	decrease
Cortés, Y. & Muñoz, G. (2009) Metazoan parasite infracommunities of the toadfish Aphos porosus (Pisces: Batrachoidiformes) in central Chile: How variable are they over time? Journal of Parasitology 95, 753–756.	English	2009	2000'	9	1999	2007	-33.458008	-71.670381	South America	4	1	fish	101	12	yes			yes			marine	Local	Resampling	Monitoring	morphological	Change in parasite diversity	0.25	0.5	0.25	0.571428571	no	no	no	no	no	no	no	no	yes	no	no	no	increase	no	increase
De Melo Hoshino, É. & Tavares-Dias, M. (2019a) Interannual and seasonal variation in protozoan and metazoan parasite communities of Hemibrycon surinamensis, a characid fish inhabiting the Brazilian Amazon. Acta Parasitologica 64, 479–488.	English	2019	2010'	6	2011	2016	-0.027972	-51.25956	South America	5	1	fish	230	13	yes	yes			yes		freshwater	Local	Resampling	Monitoring	morphological	Change in parasite diversity	0.462	0.462	0.077	0.357142857	yes	no	yes	no	no	no	no	no	no	no	no	no	increase	no	both
De Melo Hoshino, É. & Tavares-Dias, M. (2019b) Temporal and seasonal variations in parasites of Metynnis lippincottianus (Characiformes: Characidae), a host from the eastern Amazon (Brazil). Journal of Natural History 53, 2723–2736.	English	2019	2010'	6	2011	2016	-0.009363	-51.123124	South America	9	1	fish	145	15	yes	yes		yes	yes		freshwater	Local	Resampling	Monitoring	morphological	Change in parasite diversity	0.666666667	0.266666667	0.066666667	0.2	no	no	yes	no	no	no	no	no	no	no	no	no	increase	yes	both
De Montaudouin, X., Binias, C. & Lassalle, G. (2012) Assessing parasite community structure in cockles Cerastoderma edule at various spatio-temporal scales. Estuarine, Coastal and Shelf Science 110, 54–60.	English	2012	2010'	8	1998	2005	44.698509	-1.176568	Europe	2	1	mollusc	100	9	yes						marine	Local	Monitoring		morphological	Change in parasite diversity	1	0	0	1	no	no	no	no	no	no	no	no	no	no	no	no	NA	NA	stable / fluctuations
Deak, G., Ionic, A.M., Péter, Á., Sándor, A.D., Matei, I.A., D’Amico, G., Liénard, E., Gherman, C.M., Mihalca, A.D. & Bouhsira, E. (2024) Fleas of wild carnivores in Romania: diversity, distribution, and host-associations. Parasites & Vectors 17, 148.	English	2024	2020'	9	2013	2021	46.04151	25.237644	Europe	1	10	mammal	282	11		yes					terrestrial	National	Monitoring		morphological	General diversity description	0.909090909	0.090909091	0	0	no	no	no	no	no	no	no	no	no	no	no	no	NA	NA	NA
Decker, K.H., Duszynski, D.W. & Patrick, M.J. (2001) Biotic and abiotic effects on endoparasites infecting Dipodomys and Perognathus species. Journal of Parasitology 87, 300–307.	English	2001	2000'	10	1989	1998	34.404852	-106.908469	North America	1	5	mammal	3504	12	yes				yes		terrestrial	Regional	Monitoring		morphological	Change in parasite diversity	0.666666667	0.333333333	0	0	no	no	no	no	no	no	no	no	no	no	no	no	NA	NA	stable / fluctuations
Désilets, H.D., Locke, S.A., McLaughlin, J.D. & Marcogliese, D.J. (2013) Community structure of Diplostomum spp. (Digenea: Diplostomidae) in eyes of fish: Main determinants and potential interspecific interactions. International Journal for Parasitology 43, 929–939.	English	2013	2010'	5	2006	2011	45.041964	-74.551592	North America	1	20	fish	828	6	yes						freshwater	Local	Monitoring		morphological; molecular	Change in parasite diversity	0.5	0.5	0	1	no	no	no	no	yes	no	no	no	no	no	no	no	decrease	NA	decrease
Dezfuli, B.S., Giari, L., Castaldelli, G., Lanzoni, M., Rossi, R., Lorenzoni, M. & Kennedy, C.R. (2014) Temporal and spatial changes in the composition and structure of helminth component communities in European eels Anguilla anguilla in an Adriatic coastal lagoon and some freshwaters in Italy. Parasitology Research 113, 113–120.	English	2014	2010'	15	1997	2012	44.674611	12.185399	Europe	5	1	fish	302	9	yes						brackish	Local	Resampling		morphological	Change in parasite diversity	0.888888889	0	0.111111111	0.333333333	no	no	no	no	no	no	no	no	no	no	no	no	stable / fluctuations	no	both
Dugarov, Z.N., Burdukovskaya, T.G., Batueva, M.D., Baldanova, D.R., Sondueva, L.D., Zhepkholova, O.B. & Mazur, O.E. (2018) Changes in the species composition of parasites in European perch, Perca fluviatilis, in Lake Gusinoye (Lake Baikal basin) during depression and subsequent recovery of host abundance. Russian Journal of Ecology 49, 248–252.	English	2018	2010'	43	1972	2014	51.206986	106.422517	Asia	13	1	fish	529	42	yes	yes	yes	yes	yes		freshwater	Local	Resampling		morphological	Change in parasite diversity	0.952	0.048	0	0.095238095	no	no	no	no	no	no	no	no	no	no	no	no	decrease	yes	decrease
Dzikowski, R., Diamant, A. & Paperna, I. (2003a) Trematode metacercariae of fishes as sentinels for a changing limnological environment. Diseases of Aquatic Organisms 55, 145–150.	English	2003	2000'	20	1982	2001	32.870455	35.551202	Asia	6	3	fish	673	16	yes						freshwater	Local	Resampling		morphological	Change in parasite diversity	0.3125	0.1875	0.5	1	no	no	no	no	no	no	yes	no	no	no	no	no	decrease	yes	increase
Dzikowski, R., Paperna, I. & Diamant, A. (2003b) Multi-annual changes in the parasite communities of rabbitfish Siganus rivulatus (Siganidae) in the Gulf of Aqaba, Red Sea. Helgoland Marine Research 57, 228–235.	English	2003	2000'	20	1981	2000	29.457089	34.919252	Asia	10	1	fish	904	6	yes		yes				marine	Local	Resampling		morphological	Change in parasite diversity	0.667	0.333	0	NA	no	no	yes	no	no	no	no	no	yes	no	no	no	stable / fluctuations	NA	both
Eastwood, J.R., Peacock, L., Hall, M.L., Roast, M., Murphy, S.A., Gonçalves da Silva, A. & Peters, A. (2019) Persistent low avian malaria in a tropical species despite high community prevalence. International journal for parasitology. Parasites and wildlife 8, 88–93.	English	2019	2010'	13	2005	2017	-17.530487	126.157232	Oceania	1	1	bird	731	5					yes		terrestrial	Regional	Monitoring		molecular	Change in parasite abundance	1	0	0	0	no	no	no	no	no	no	no	no	no	no	no	no	NA	NA	stable / fluctuations
Eisen, L., Saunders, M.E.M., Kramer, V.L. & Eisen, R.J. (2024) History of the geographic distribution of the western blacklegged tick, Ixodes pacificus, in the United States. Ticks and Tick-borne Diseases 15, 102325.	English	2024	2020'	130	1893	2022	39.749467	-122.074292	North America	NA	NA	mammal	NA	NA		yes					terrestrial	National	Literature		morphological	Range expansion / invasion study	1	0	0	NA	no	no	no	no	no	no	no	no	no	no	no	no	NA	NA	stable / fluctuations
Esch, G.W., Hazen, T.C., Marcogliese, D.J., Goater, T.M. & Crews, A.E. (1986) A Long-term study on the population biology of Crepidostomum cooperi (Trematoda: Allocreadidae) in the burrowing mayfly, Hexagenia limbata (Ephemeroptera). American Midland Naturalist 116, 304.	English	1986	1980'	16	1969	1984	42.411753	-85.412451	North America	NA	1	insect	4769	1	yes						terrestrial	Local	Monitoring		morphological	Change in parasite abundance	1	0	0	1	no	no	yes	no	no	no	no	no	no	no	no	no	NA	NA	increase
Esch, G.W., Wetzel, E.J., Zelmer, D.A. & Schotthoefer, A.M. (1997) Long-term changes in parasite population and community structure: A case history. American Midland Naturalist 137, 369.	English	1997	1990'	13	1983	1997	32.904154	-81.668391	North America	NA	2	multiple	NA	NA	yes						freshwater	Local	Monitoring		morphological	Change in parasite diversity	NA	NA	NA	NA	no	no	no	no	no	no	no	no	no	no	no	no	NA	NA	NA
Espínola-Novelo, J.F. & Oliva, M.E. (2021) Spatial and temporal variability of parasite communities: Implications for fish stock identification. Fishes 6, 71.	English	2021	2020'	25	1993	2017	-24.827661	-71.060057	South America	13	3	fish	3687	46	yes	yes					marine	Continental	Monitoring		morphological	Change in parasite diversity	0.47826087	0.260869565	0.260869565	0.681818182	no	no	no	no	no	no	no	no	no	no	no	no	NA	yes	both
Ezquiaga, M.C., Abba, A.M., Cassini, G.H. & Lareschi, M. (2017) Prevalence and intensity of fleas parasitizing an isolated population of screaming hairy armadillo in Buenos Aires province, Argentina: host-related factors and temporal dynamics. Parasitology Research 116, 2895–2900.	English	2017	2010'	7	2006	2012	-35.166692	-57.333794	South America	1	1	mammal	385	3		yes					terrestrial	Regional	Monitoring		morphological	Change in parasite abundance	1	0	0	0	yes	no	no	no	no	no	no	no	no	no	no	no	NA	NA	stable / fluctuations
Fairfield, E.A., Hutchings, K., Gilroy, D.L., Kingma, S.A., Burke, T., Komdeur, J. & Richardson, D.S. (2016) The impact of conservation-driven translocations on blood parasite prevalence in the Seychelles warbler. Scientific Reports 6, 29596.	English	2016	2010'	22	1993	2014	-4.327332	55.722608	Africa	1	1	bird	3888	1					yes		terrestrial	Regional	Monitoring		molecular	Range expansion / invasion study	1	0	0	0	no	no	no	no	yes	no	no	no	no	no	no	no	NA	NA	decrease
Fichet-Calvet, E., Giraudoux, P., Quéré, J.-P., Ashford, R.W. & Delattre, P. (2003) Is the prevalence of Taenia taeniaeformis in Microtus arvalis dependent on population density? Journal of Parasitology 89, 1147–1152.	English	2003	2000'	14	1983	1996	46.986466	6.252608	Europe	1	1	mammal	7389	1	yes						terrestrial	Local	Monitoring		morphological	Change in parasite abundance	1	0	0	1	no	no	no	no	no	no	no	no	no	no	no	no	NA	NA	stable / fluctuations
Fiorenza, E.A., Wendt, C.A., Dobkowski, K.A., King, T.L., Pappaionou, M., Rabinowitz, P., Samhouri, J.F. & Wood, C.L. (2020) It’s a wormy world: Meta-analysis reveals several decades of change in the global abundance of the parasitic nematodes Anisakis spp. and Pseudoterranova spp. in marine fishes and invertebrates. Global Change Biology 26, 2854–2866.	English	2020	2020'	53	1962	2015	NA	NA	Global	NA	215	fish	56778	2	yes						marine	Global	Literature		morphological	Change in parasite abundance	0	1	0	1	yes	no	yes	no	no	no	no	no	no	no	yes	no	NA	NA	increase
Fong, J.J., Cheng, T.L., Bataille, A., Pessier, A.P., Waldman, B. & Vredenburg, V.T. (2015) Early 1900s detection of Batrachochytrium dendrobatidis in Korean amphibians. PLOS ONE 10, e0115656.	English	2015	2010'	94	1911	2004	37.91098	127.564935	Asia	1	13	amphibians	244	1						yes	multiple	National	Museum		molecular	Range expansion / invasion study	1	0	0	0	no	no	no	no	no	no	no	no	no	no	no	no	NA	NA	NA
Franssen, F., Nijsse, R., Mulder, J., Cremers, H., Dam, C., Takumi, K. & Van Der Giessen, J. (2014) Increase in number of helminth species from Dutch red foxes over a 35-year period. Parasites & Vectors 7, 166.	English	2014	2010'	35	1980	2012	51.908193	5.981295	Europe	5	1	mammal	273	17	yes						terrestrial	Regional	Resampling		morphological; molecular	Change in parasite diversity	0.882	0.118	0	0.117647059	no	no	no	no	no	no	no	no	no	no	no	no	increase	NA	both
Frederick, P.C., McGehee, S.M. & Spalding, M.G. (1996) Prevalence of Eustrongylides ignotus in mosquitofish (Gambusia holbrooki) in Florida: Historical and regional comparisons. Journal of Wildlife Diseases 32, 552–555.	English	1996	1990'	62	1930	1991	27.779255	-81.741389	North America	NA	1	fish	1662	1	yes						freshwater	Regional	Museum	Resampling	morphological	Change in parasite abundance	1	0	0	1	no	no	yes	no	no	no	no	no	no	no	no	no	NA	NA	increase
Gallegos-Navarro, Y., Violante-González, J., Monks, S., García-Ibáñez, S., Rojas-Herrera, A.A., Pulido-Flores, G. & Rosas-Acevedo, J.L. (2018) Factors linked to temporal and spatial variation in the metazoan parasite communities of green jack Caranx caballus (Günther 1868) (pisces: Carangidae) from the pacific coast of Mexico. Journal of Natural History 52, 39–40.	English	2018	2010'	9	2009	2017	17.033948	-100.389029	South America	10	1	fish	1096	32	yes	yes					marine	National	Monitoring	Resampling	morphological	Change in parasite diversity	0.59375	0.34375	0.0625	0.34375	no	no	no	no	no	no	no	no	no	no	no	no	NA	NA	NA
García-Gallego, A., Raga, J.A., Fraija-Fernández, N. & Aznar, F.J. (2023) Temporal and geographical changes in the intestinal helminth fauna of striped dolphins, Stenella coeruleoalba, in the western Mediterranean: a long-term analysis (1982 - 2016). Frontiers in Marine Science 10, 1272353.	English	2023	2020'	35	1982	2016	38.305182	-0.318537	Europe	1	1	mammal	233	6	yes						marine	National	Monitoring		morphological; molecular	Change in parasite diversity	0.833333333	0.166666667	0	0	no	no	no	no	no	no	no	no	no	no	no	no	NA	NA	stable / fluctuations
Gavrilov, A.L. & Gos’kova, O.A. (2018) The long-term dynamics of parasite infection in coregonids with different food specializations. Russian Journal of Ecology 49, 548–553.	English	2018	2010'	26	1992	2017	65.061751	63.63616	Asia	NA	2	fish	2617	22	yes	yes	yes	yes	yes		freshwater	Regional	Monitoring	Resampling	morphological	Change in parasite diversity	0.954545455	0.045454545	0	0.227272727	no	no	no	no	no	no	no	no	no	no	no	no	stable / fluctuations	no	both
Gérard, C., Carpentier, A. & Paillisson, J. (2008) Long-term dynamics and community structure of freshwater gastropods exposed to parasitism and other environmental stressors. Freshwater Biology 53, 470–484.	English	2008	2000'	10	1994	2004	48.406091	-1.750016	Europe	2	17	mollusc	13280	11	yes						freshwater	Local	Monitoring		morphological	Change in parasite abundance	0	0.363636364	0.636363636	1	no	no	no	no	no	no	no	no	no	no	no	no	NA	NA	NA
Gérard, C., Hervé, M. & Hechinger, R.F. (2018) Long-term population fluctuations of the exotic New Zealand mudsnail Potamopyrgus antipodarum and its introduced aporocotylid trematode in northwestern France. Hydrobiologia 817, 253–266.	English	2018	2010'	14	2000	2013	48.511816	-1.231301	Europe	3	10	mollusc	29865	1	yes						freshwater	Local	Monitoring		morphological	Range expansion / invasion study	0	1	0	1	no	no	no	no	no	no	no	no	no	no	no	no	NA	NA	stable / fluctuations
Giari, L., Castaldelli, G., Gavioli, A., Lanzoni, M. & Fano, E.A. (2021) Long-term ecological analysis of Anguillicola crassus occurrence and impact on the European eel population in a Mediterranean lagoon (north Italy). Estuarine, Coastal and Shelf Science 249.	English	2021	2020'	23	1997	2019	44.606587	12.159366	Europe	1	1	fish	339	1	yes						brackish	Local	Monitoring	Resampling	morphological	Change in parasite abundance	1	0	0	0	no	no	no	no	no	no	no	no	no	no	no	no	NA	NA	stable / fluctuations
Giari, L., Ruehle, B., Fano, E.A., Castaldelli, G. & Poulin, R. (2020) Temporal dynamics of species associations in the parasite community of European eels, Anguilla anguilla, from a coastal lagoon. International Journal for Parasitology: Parasites and Wildlife 12, 67–75.	English	2020	2020'	13	2005	2017	44.622114	12.225564	Europe	4	1	fish	301	9	yes						brackish	Local	Resampling		morphological	Change in parasite diversity	0.888888889	0	0.111111111	0.333333333	yes	no	no	no	no	no	no	no	no	no	no	no	decrease	NA	both
Gibson, A.K., Delph, L.F., Vergara, D. & Lively, C.M. (2018) Periodic, parasite-mediated selection for and against sex. American Naturalist 192, 537–551.	English	2018	2010'	16	2001	2016	-43.937141	170.448644	Oceania	3	1	mollusc	5300	1	yes						freshwater	Local	Resampling	Monitoring	morphological	Change in parasite abundance	0	1	0	1	no	no	no	no	no	no	no	no	no	no	no	no	NA	NA	NA
Giulietti, L., Karlsbakk, E., Cipriani, P., Bao, M., Storesund, J.E., Marathe, N.P. & Levsen, A. (2022) Long-term investigation of the ‘soft flesh’ condition in Northeast Atlantic mackerel induced by the myxosporean parasite Kudoa thyrsites (Cnidaria, Myxozoa): Temporal trends and new molecular epidemiological observations. Fisheries Research 248.	English	2022	2020'	14	2007	2020	60.253687	3.588843	Europe	1	1	fish	13105	1			yes				marine	National	Monitoring		morphological; molecular	Change in parasite abundance	1	0	0	0	no	no	no	no	no	no	no	no	no	no	no	no	NA	NA	increase
Granovitch, A.I. & Maximovich, A.N. (2013) Long-term population dynamics of Littorina obtusata: the spatial structure and impact of trematodes. Hydrobiologia 706, 91–101.	English	2013	2010'	16	1982	1997	66.816418	32.81052	Europe	2	1	mollusc	17599	10	yes						marine	Regional	Monitoring		morphological	Change in parasite abundance	0.8	0.2	0	1	no	no	no	no	no	no	no	no	no	no	no	no	NA	NA	stable / fluctuations
Granovitch, A.I., Sergievsky, S. & Sokolova, I. (2000) Spatial and temporal variation of trematode infection in coexisting populations of intertidal gastropods Littorina saxatilis and L. obtusata in the White Sea. Diseases of Aquatic Organisms 41, 53–64.	English	2000	2000'	16	1984	1994	66.678311	33.086981	Europe	3	2	mollusc	8110	10	yes						marine	Regional	Monitoring		morphological	Change in parasite abundance	0.6	0.4	0	1	no	no	no	no	no	no	no	no	no	no	no	no	NA	NA	both
Granovitch, A.I., Yagunova, E.B., Maximovich, A.N. & Sokolova, I.M. (2009) Elevated female fecundity as a possible compensatory mechanism in response to trematode infestation in populations of Littorina saxatilis (Olivi). International Journal for Parasitology 39, 1011–1019.	English	2009	2000'	22	1982	2003	66.540105	33.458796	Europe	2	1	mollusc	2445	11	yes						marine	Regional	Monitoring		morphological	Change in parasite abundance	NA	NA	NA	1	no	no	no	no	no	no	no	no	no	no	no	no	NA	NA	stable / fluctuations
Granovitch, A.I., Yagunova, E.B. & Sokolova, I.M. (2012) Trematode distribution in Littorina saxatilis populations can support the reproductive potential of the host: «Toilers» and «idlers» among female periwinkles. Parazitologiya 46, 444–462.	Russian	2012	2010'	21	1982	2002	66.543466	33.445732	Europe	3	11	mollusc	15597	11	yes						marine	Regional	Monitoring		morphological	Change in parasite abundance	NA	NA	NA	1	no	no	no	no	no	no	no	no	no	no	no	no	NA	NA	NA
Green, A.J., Georgiev, B.B., Brochet, A.-L., Gauthier-Clerc, M., Fritz, H. & Guillemain, M. (2011) Determinants of the prevalence of the cloacal cestode Cloacotaenia megalops in teal wintering in the French Camargue. European Journal of Wildlife Research 57, 275–281.	English	2011	2010'	55	1954	2008	43.508467	4.666971	Europe	1	1	bird	46947	1	yes						brackish	Local	Resampling		morphological	Change in parasite abundance	1	0	0	0	no	yes	yes	no	no	no	yes	no	no	no	no	no	NA	NA	increase
Grzybek, M., Bajer, A., Bednarska, M., Al-Sarraf, M., Behnke-Borowczyk, J., Harris, P.D., Price, S.J., Brown, G.S., Osborne, S.-J., Siski, E. & Behnke, J.M. (2015) Long-term spatiotemporal stability and dynamic changes in helminth infracommunities of bank voles (Myodes glareolus) in NE Poland. Parasitology 142, 1722–1743.	English	2015	2010'	11	1999	2010	53.813676	21.535431	Europe	1	1	mammal	922	10	yes						terrestrial	Regional	Monitoring		morphological	Change in parasite diversity	0.9	0.1	0	NA	no	no	no	no	no	no	no	no	no	no	no	no	stable / fluctuations	NA	both
Hamer, S.A., Tsao, J.I., Walker, E.D. & Hickling, G.J. (2010) Invasion of the lyme disease vector Ixodes scapularis: Implications for Borrelia burgdorferi endemicity. EcoHealth 7, 47–63.	English	2010	2010'	5	2004	2008	43.575178	-86.367825	North America	1	69	multiple	2414	8		yes					terrestrial	Regional	Monitoring		morphological	Range expansion / invasion study	1	0	0	0.715	no	no	no	no	no	no	no	no	no	no	no	no	NA	NA	both
Hartigan, A., Phalen, D.N. & Šlapeta, J. (2010) Museum material reveals a frog parasite emergence after the invasion of the cane toad in Australia. Parasites & Vectors 3, 50.	English	2010	2010'	127	1879	2005	-30.270598	152.249032	Oceania	1	5	amphibians	256	1			yes				multiple	National	Museum		morphological	Range expansion / invasion study	0	1	0	0	no	no	no	no	yes	no	no	no	no	no	no	no	NA	NA	NA
Haukisalmi, V. & Henttonen, H. (1990) The impact of climatic factors and host density on the long-term population dynamics of vole helminths. Oecologia 83, 309–315.	English	1990	1990'	12	1977	1988	68.031571	24.152756	Europe	4	1	mammal	818	6	yes						terrestrial	Local	Monitoring		morphological	Change in parasite abundance	0.66	0.33	0	0	yes	yes	no	no	no	no	no	no	no	no	no	no	NA	NA	NA
Haukisalmi, V., Henttonen, H. & Tenora, F. (1988) Population dynamics of common and rare helminths in cyclic vole populations. The Journal of Animal Ecology 57, 807.	English	1988	1980'	11	1977	1987	68.031	24.09	Europe	4	2	mammal	1207	6	yes						terrestrial	Local	Monitoring		morphological	Change in parasite abundance	0.66	0.33	0	NA	no	no	no	no	no	no	no	no	no	no	no	no	NA	NA	stable / fluctuations
Haukos, D.A. & Neaville, J. (2003) Spatial and temporal changes in prevalence of a cloacal cestode in wintering waterfowl along the Gulf Coast of Texas. Journal of Wildlife Diseases 39, 152–160.	English	2003	2000'	14	1986	2000	29.906291	-95.985249	North America	1	25	bird	9500	1	yes						multiple	Regional	Monitoring		morphological	Change in parasite abundance	1	0	0	0	no	no	no	no	no	no	yes	no	no	no	no	no	NA	NA	increase
Hayward, A.D., Behnke, J.M., Childs, D.Z., Corripio-Miyar, Y., Fenton, A., Fraser, M.D., Kenyon, F., McNeilly, T.N., Pakeman, R.J., Pedersen, A.B., Pemberton, J.M., Sweeny, A.R., Wilson, K. & Pilkington, J.G. (2022) Long-term temporal trends in gastrointestinal parasite infection in wild Soay sheep. Parasitology 149, 1749–1759.	English	2022	2020'	31	1988	2018	57.814631	-8.581655	Europe	1	1	mammal	6334	6	yes				yes		terrestrial	Local	Monitoring		morphological	Change in parasite abundance	0.5	0.166666667	0.333333333	0	no	no	no	no	no	no	no	no	no	no	no	no	NA	NA	increase
Henriksen, E.H., Frainer, A., Knudsen, R., Kristoffersen, R., Kuris, A.M., Lafferty, K.D. & Amundsen, P. (2019) Fish culling reduces tapeworm burden in Arctic charr by increasing parasite mortality rather than by reducing density-dependent transmission. Journal of Applied Ecology 56, 1482–1491.	English	2019	2010'	36	1980	2016	69.112217	19.077739	Europe	1	1	fish	3563	2	yes						freshwater	Local	Monitoring		morphological	Change in parasite abundance	1	0	0	1	no	no	no	no	no	no	no	no	no	no	no	no	NA	NA	decrease
Henriksen, E.H., Frainer, A., Poulin, R., Knudsen, R. & Amundsen, P. (2023) Ectoparasites population dynamics are affected by host body size but not host density or water temperature in a 32-year long time series. Oikos 2023, e09328.	English	2023	2020'	32	1987	2018	69.108841	19.127506	Europe	1	1	fish	6893	1		yes					freshwater	Local	Monitoring		morphological	Change in parasite abundance	1	0	0	0	no	no	no	no	no	no	no	no	no	no	no	no	NA	NA	stable / fluctuations
Henriksen, E.H., Knudsen, R., Kristoffersen, R., Kuris, A.M., Lafferty, K.D., Siwertsson, A. & Amundsen, P.-A. (2016) Ontogenetic dynamics of infection with Diphyllobothrium spp. cestodes in sympatric Arctic charr Salvelinus alpinus (L.) and brown trout Salmo trutta L. Hydrobiologia 783, 37–46.	English	2016	2010'	11	2001	2011	69.122601	19.035741	Europe	1	2	fish	1135	2	yes						freshwater	Local	Monitoring		morphological	Change in parasite abundance	1	0	0	1	no	no	no	no	no	no	no	no	no	no	no	no	NA	NA	NA
Heylen, D., Adriaensen, F., Van Dongen, S., Sprong, H. & Matthysen, E. (2013) Ecological factors that determine Ixodes ricinus tick burdens in the great tit (Parus major), an avian reservoir of Borrelia burgdorferi s.l. International Journal for Parasitology 43, 603–611.	English	2013	2010'	13	1997	2009	51.046173	4.276129	Europe	1	1	bird	3940	1		yes					terrestrial	Local	Monitoring		morphological	Change in parasite abundance	1	0	0	1	yes	yes	no	no	no	no	no	no	no	no	no	no	NA	NA	stable / fluctuations
Holmstad, P.R., Holstad, O., Karbol, G., Revhaug, J.O., Schei, E., Vandvik, V. & Skorping, A. (2004) Parasite tags in ecological studies of terrestrial hosts: a study on ptarmigan (Lagopus spp.) dispersal. Ornis Fennica 81, 128–136.	English	2004	2000'	10	1993	2002	69.095866	18.127707	Europe	2	2	bird	765	2	yes						terrestrial	Regional	Monitoring		morphological	Change in parasite abundance	1	0	0	0	no	no	no	no	no	no	no	no	no	no	no	no	NA	NA	NA
Howard, I., Davis, E., Lippert, G., Quinn, T.P. & Wood, C.L. (2019) Abundance of an economically important nematode parasite increased in Puget Sound between 1930 and 2016: Evidence from museum specimens confirms historical data. Journal of Applied Ecology 56, 190–200.	English	2019	2010'	87	1930	2016	47.728819	-122.503744	North America	1	1	fish	306	1	yes						marine	Regional	Museum	Resampling	morphological	Change in parasite abundance	1	0	0	0	yes	no	yes	no	no	no	no	no	yes	no	yes	no	NA	NA	increase
Huang, X., Dong, L., Zhang, C. & Zhang, Y. (2015) Genetic diversity, temporal dynamics, and host specificity in blood parasites of passerines in north China. Parasitology Research 114, 4513–4520.	English	2015	2010'	6	2008	2013	39.975728	115.935546	Asia	1	40	bird	633	35					yes		terrestrial	Regional	Monitoring		molecular	Change in parasite diversity	1	0	0	1	no	no	no	no	no	no	no	no	no	no	no	no	NA	NA	stable / fluctuations
Hudson, P.J., Newborn, D. & Dobson, A.P. (1992) Regulation and stability of a free-living host-parasite system: Trichostrongylus tenuis in red grouse. I. Monitoring and parasite reduction experiments. The Journal of Animal Ecology 61, 477.	English	1992	1990'	10	1979	1989	54.398378	-2.092427	Europe	1	1	bird	5462	1	yes						terrestrial	Local	Monitoring		morphological	Change in parasite abundance	1	0	0	0	no	no	no	no	no	no	no	no	no	no	no	no	NA	NA	stable / fluctuations
Huspeni, T.C. & Lafferty, K.D. (2004) Using larval trematodes that parasitize snails to evaluate a saltmarsh restoration project. Ecological Applications 14, 795–804.	English	2004	2000'	7	1997	2003	34.400159	-119.534309	North America	2	1	mollusc	7100	15	yes						brackish	Local	Monitoring		morphological	Change in parasite diversity	0.733333333	0.133333333	0.133333333	1	no	no	no	no	no	no	no	no	no	no	yes	yes	increase	no	increase
Huss, M., Huntley, L., Vredenburg, V., Johns, J. & Green, S. (2013) Prevalence of Batrachochytrium dendrobatidis in 120 archived specimens of Lithobates catesbeianus (American Bullfrog) collected in California, 1924–2007. EcoHealth 10, 339–343.	English	2013	2010'	84	1924	2007	36.821515	-120.602105	North America	1	1	amphibians	120	1						yes	multiple	National	Museum		molecular	Range expansion / invasion study	1	0	0	0	no	no	no	no	yes	no	no	no	no	no	no	no	NA	NA	NA
Ieshko, E.P., Shulman, B.S., Shchurov, I.L. & Barskaya, Y.Y. (2008) Long-term changes in the epizootic of juvenile salmon (Salmo Salar L.) in the Keret river (White sea basin) depending on the invasion of Gyrodactylus salaris Malmberg, 1957. Parazitologiya 42, 486–496.	Russian	2008	2000'	34	1972	2004	66.234287	33.591414	Europe	13	1	fish	226	17	yes	yes	yes		yes		freshwater	Local	Monitoring	Resampling	morphological	Range expansion / invasion study	0.941176471	0	0.058823529	0.18	no	no	no	no	yes	no	no	no	no	no	no	no	NA	NA	both
Isbert, W., Pérez-del-Olmo, A., Montero, F.E. & Carrassón, M. (2019) Seasonal and depth related variation of parasite communities of Notacanthus bonaparte Risso, 1840 (Notacanthiformes: Notacanthidae) over the northwest Mediterranean slope. Deep Sea Research Part I: Oceanographic Research Papers 153, 103103.	English	2019	2010'	5	2007	2011	41.135881	1.893572	Europe	7	1	fish	150	5	yes						marine	Regional	Monitoring		morphological	General diversity description	0.6	0	0.4	0.8	no	no	no	no	no	no	no	no	no	no	no	no	NA	NA	NA
Ivanov, V.M. & Semenova, N.N. (2002) Dynamics and structural changes of the fluke fauna in fish of the Volga Delta caused by the rise of water level in the Caspian Sea. Russian Journal of Ecology 33, 104–108.	English	2002	2000'	23	1976	1998	46.275775	48.31822	Asia	NA	14	fish	3068	13	yes						brackish	Regional	Monitoring		morphological	Change in parasite diversity	1	0	0	0.538461538	no	no	no	no	no	no	yes	no	no	no	no	no	NA	yes	both
Jairam, R. (2020) A historical overview of Batrachochytrium dendrobatidis infection from specimens at the National Zoological Collection Suriname. PLOS ONE 15, e0239220.	English	2020	2020'	112	1905	2016	4.316068	-55.938325	South America	1	15	amphibians	205	1						yes	multiple	National	Museum		molecular	Range expansion / invasion study	1	0	0	0	no	no	no	no	no	no	no	no	no	no	no	no	NA	NA	NA
Janovy, J., Snyder, S.D. & Clopton, R.E. (1997) Evolutionary constraints on population structure: The parasites of Fundulus zebrinus (Pisces: Cyprinodontidae) in the South Platte River of Nebraska. The Journal of Parasitology 83, 584.	English	1997	1990'	14	1982	1995	41.116764	-101.395082	North America	5	1	fish	1219	7	yes		yes		yes		freshwater	Local	Monitoring		morphological	Change in parasite diversity	0.857	0.143	0	0.285714286	no	no	no	no	no	no	no	no	no	no	no	no	stable / fluctuations	NA	both
Jia, R., Wen, X., Guo, Y., Xiao, L., Feng, Y. & Li, N. (2022) Decline in Cryptosporidium infection in free-ranging rhesus monkeys in a park after public health interventions. Frontiers in Cellular and Infection Microbiology 12, 901766.	English	2022	2020'	7	2013	2019	26.599131	106.685518	Asia	2	1	mammal	2402	2					yes		terrestrial	Local	Monitoring	Resampling	molecular	Change in parasite abundance	1	0	0	0	no	no	no	no	no	no	no	no	no	no	no	no	NA	NA	decrease
Johnson, P.T.J., Lunde, K.B., Zelmer, D.A. & Werner, J.K. (2003) Limb deformities as an emerging parasitic disease in amphibians: Evidence from museum specimens and resurvey data. Conservation Biology 17, 1724–1737.	English	2003	2000'	57	1946	2002	40.581161	-102.899963	North America	2	7	amphibians	114	4	yes						freshwater	National	Museum	Resampling	morphological	Change in parasite abundance	0	1	0	1	no	no	yes	no	no	no	yes	no	no	no	no	no	NA	NA	NA
Jones, A.R., Bull, C.M., Brook, B.W., Wells, K., Pollock, K.H. & Fordham, D.A. (2016) Tick exposure and extreme climate events impact survival and threaten the persistence of a long-lived lizard. Journal of Animal Ecology 85, 598–610.	English	2016	2010'	30	1982	2011	-34.032486	139.662603	Oceania	1	1	reptile	5849	2		yes					terrestrial	Regional	Monitoring		morphological	Impact of parasite on host	1	0	0	0	no	no	no	no	no	no	no	no	no	no	no	no	NA	NA	NA
Jordan, H.B. & Friend, M.B. (1971) The occurrence of Schellackia and Plasmodium in two Georgia lizards. The Journal of Protozoology 18, 485–487.	English	1971	1970'	15	1956	1970	30.715933	-82.289045	North America	1	2	reptile	11420	2					yes		terrestrial	Regional	Monitoring		morphological	Change in parasite abundance	1	0	0	0	no	no	no	no	no	no	no	no	no	no	no	no	NA	NA	stable / fluctuations
Jorissen, M.W.P., Huyse, T., Pariselle, A., Wamuini Lunkayilakio, S., Muterezi Bukinga, F., Chocha Manda, A., Kapepula Kasembele, G., Vreven, E.J., Snoeks, J., Decru, E., Artois, T. & Vanhove, M.P.M. (2020) Historical museum collections help detect parasite species jumps after tilapia introductions in the Congo Basin. Biological Invasions 22, 2825–2844.	English	2020	2020'	105	1911	2015	-1.252449	24.615297	Africa	1	5	fish	393	29	yes						freshwater	National	Museum	Resampling	morphological	Range expansion / invasion study	0.655	0.345	0	0	no	no	no	no	yes	yes	no	no	no	no	no	no	NA	NA	NA
Kafle, P., Peller, P., Massolo, A., Hoberg, E., Leclerc, L.-M., Tomaselli, M. & Kutz, S. (2020) Range expansion of muskox lungworms track rapid arctic warming: implications for geographic colonization under climate forcing. Scientific Reports 10, 17323.	English	2020	2020'	38	1980	2017	70.256484	-105.457653	North America	1	1	mammal	1380	2	yes						terrestrial	National	Monitoring	Resampling	morphological	Range expansion / invasion study	1	0	0	0	yes	yes	no	no	no	no	no	no	no	no	no	no	NA	NA	NA
Kangur, A., Kangur, P., Kangur, K., Järvalt, A. & Haldna, M. (2010) Anguillicoloides crassus infection of European eel, Anguilla anguilla (L.), in inland waters of Estonia: history of introduction, prevalence and intensity. Journal of Applied Ichthyology 26, 74–80.	English	2010	2010'	17	1992	2008	58.365752	26.075498	Europe	1	1	fish	870	1	yes						freshwater	Local	Monitoring		morphological	Change in parasite abundance	1	0	0	0	no	no	no	no	no	no	no	no	no	no	no	no	NA	NA	stable / fluctuations
Keas, B.E. & Blankespoor, H.D. (1997) The prevalence of cercariae from Stagnicola emarginata (Lymnaeidae) over 50 Years in Northern Michigan. The Journal of Parasitology 83, 536.	English	1997	1990'	60	1935	1994	45.580182	-84.694022	North America	1	1	mollusc	28064	16	yes						freshwater	Local	Resampling		morphological	Change in parasite diversity	0.875	0	0.125	1	no	no	yes	no	no	no	yes	no	no	no	no	no	decrease	NA	both
Keith, L.B., Cary, J.R., Yuill, T.M. & Keith, I.M. (1985) Prevalence of helminths in a cyclic snowshoe hare population. Journal of Wildlife Diseases 21, 233–253.	English	1985	1980'	17	1961	1977	54.376681	-113.467029	North America	5	1	mammal	7827	5	yes						terrestrial	Regional	Monitoring		morphological	Change in parasite abundance	1	0	0	0.4	no	no	no	no	no	no	no	no	no	no	no	no	NA	NA	NA
Kennedy, C.R. (1981) Long term studies on the population biology of two specie of eyefluke, Diplostomum gasterostei and Tylodelphys clavata (Digenea: Diplostomatidae), concurrently infecting the eyes of perch, Perca fluviatilis. Journal of Fish Biology 19, 221–236.	English	1981	1980'	7	1973	1979	50.27329	-3.653535	Europe	1	1	fish	NA	2	yes						freshwater	Local	Monitoring		morphological	Change in parasite abundance	1	0	0	1	no	no	no	no	no	no	no	no	no	no	no	no	NA	NA	both
Kennedy, C.R. (1984) The dynamics of a declining population of the acanthocephalan Acanthocephalus clavula in eels Anguilla anguilla in a small river. Journal of Fish Biology 25, 665–677.	English	1984	1980'	5	1979	1983	50.718103	-3.450292	Europe	2	3	multiple	255	1	yes						freshwater	Local	Monitoring		morphological	Change in parasite abundance	1	0	0	0	no	no	no	no	no	no	yes	no	no	no	no	no	NA	NA	decrease
Kennedy, C.R. (1987) Long-term stability in the population levels of the eyefluke Tylodelphys podicipina (Digenea: Diplostomatidae) in perch. Journal of Fish Biology 31, 571–581.	English	1987	1980'	14	1973	1986	50.28267	-3.65066	Europe	1	3	multiple	NA	1	yes						freshwater	Local	Monitoring		morphological	Change in parasite abundance	1	0	0	0	no	no	no	no	no	no	no	no	no	no	no	no	NA	NA	both
Kennedy, C.R. (1993a) Introductions, spread and colonization of new localities by fish helminth and crustacean parasites in the British Isles: a perspective and appraisal. Journal of Fish Biology 43, 287–301.	English	1993	1990'	60	1933	1992	54.126626	-2.262499	Europe	NA	12	fish	NA	10	yes	yes					freshwater	National	Literature		morphological	Range expansion / invasion study	NA	NA	NA	NA	no	no	no	no	yes	yes	no	no	no	no	no	no	NA	NA	NA
Kennedy, C.R. (1993b) The dynamics of intestinal helminth communities in eels Anguilla anguilla in a small stream: long-term changes in richness and structure. Parasitology 107, 71–78.	English	1993	1990'	13	1979	1992	50.707381	-3.459075	Europe	1	1	fish	1198	11	yes						freshwater	Local	Monitoring		morphological	Change in parasite diversity	0.818181818	0.181818182	0	0	no	no	yes	no	no	no	yes	no	no	no	no	no	increase	NA	both
Kennedy, C.R. (1996) Colonization and establishment of Pomphorhynchus laevis (Acanthocephala) in an isolated English river. Journal of Helminthology 70, 27–31.	English	1996	1990'	11	1985	1995	50.649276	-3.307086	Europe	1	8	multiple	1106	1	yes						brackish	Local	Monitoring		morphological	Change in parasite diversity	1	0	0	0	no	no	no	no	yes	yes	no	no	no	no	no	no	NA	NA	increase
Kennedy, C.R. (1997) Long-term and seasonal changes in composition and richness of intestinal helminth communities in eels Anguilla anguilla of an isolated English river. Folia Parasitologica 44, 267–273.	English	1997	1990'	12	1985	1993	50.647105	-3.309211	Europe	6	1	fish	412	11	yes						freshwater	Local	Monitoring		morphological	Change in parasite diversity	0.909090909	0.090909091	0	0	no	no	no	no	no	no	yes	no	no	no	no	no	increase	yes	both
Kennedy, C.R. (2001) Interspecific interactions between larval digeneans in the eyes of perch, Perca fluviatilis. Parasitology 122, S13–S22.	English	2001	2000'	29	1973	1999	50.27255	-3.653578	Europe	1	1	fish	1425	3	yes						freshwater	Local	Monitoring	Literature	morphological	Change in parasite abundance	1	0	0	1	no	no	no	no	yes	no	no	no	no	no	no	no	NA	NA	both
Kennedy, C.R., Berrilli, F., Cave, D.D., Liberato, C.D. & Orecchia, P. (1998) Composition and diversity of helminth communities in eels Anguilla anguilla in the River Tiber: long-term changes and comparison with insular Europe. Journal of Helminthology 72, 301–306.	English	1998	1990'	17	1980	1996	41.7554	12.282334	Europe	13	1	fish	331	13	yes						freshwater	Local	Resampling		morphological	Change in parasite diversity	0.846	0.077	0.077	0	no	no	no	no	yes	no	no	no	no	no	no	no	stable / fluctuations	yes	both
Kennedy, C.R. & Guégan, J.-F. (1996) The number of niches in intestinal helminth communities of Anguilla anguilla: are there enough spaces for parasites? Parasitology 113, 293–302.	English	1996	1990'	17	1979	1995	54.145103	-2.346942	Europe	1	1	fish	1175	11	yes						freshwater	National	Monitoring		morphological	Change in parasite diversity	0.818181818	0.181818182	0	0	no	no	no	no	no	no	no	no	no	no	no	no	NA	NA	NA
Kennedy, C.R. & Moriarty, C. (2002) Long-term stability in the richness and structure of helminth communities in eels, Anguilla anguilla , in Lough Derg, River Shannon, Ireland. Journal of Helminthology 76, 315–322.	English	2002	2000'	18	1983	2001	54.616334	-7.871213	Europe	1	1	fish	1139	6	yes						freshwater	Local	Monitoring		morphological	Change in parasite diversity	1	0	0	0	no	no	no	no	no	no	no	no	no	no	no	no	stable / fluctuations	no	decrease
Kennedy, C.R. & Rumpus, A. (1977) Long-term changes in the size of the Pomphorhynchus laevis (Acanthocephala) population in the River Avon. Journal of Fish Biology 10, 35–42.	English	1977	1970'	9	1966	1974	50.910001	-1.791975	Europe	1	2	multiple	1949	1	yes						freshwater	Local	Monitoring		morphological	Change in parasite abundance	1	0	0	NA	no	no	no	no	no	no	no	no	no	no	no	no	NA	NA	stable / fluctuations
Kennedy, C.R., Shears, P.C. & Shears, J.A. (2001) Long-term dynamics of Ligula intestinalis and roach Rutilus rutilus: a study of three epizootic cycles over thirty-one years. Parasitology 123, 257–269.	English	2001	2000'	31	1970	2000	50.278918	-3.65147	Europe	1	1	fish	1585	1	yes						freshwater	Local	Monitoring	Resampling	morphological	Change in parasite abundance	1	0	0	1	no	no	yes	no	no	no	yes	no	no	no	no	no	NA	NA	both
Khan, R.A. (2007) Effect of environmental change on parasites of Atlantic cod (Gadus morhua) as bioindicators of populations in the north-western Atlantic Ocean. Journal of Helminthology 81, 129–135.	English	2007	2000'	24	1980	2003	50.226102	-54.930857	North America	1	1	fish	NA	9	yes						marine	National	Resampling		morphological	Change in parasite diversity	0.888888889	0.111111111	0	0.222222222	no	no	no	no	no	no	no	no	no	no	no	no	NA	NA	stable / fluctuations
Khan, R.A. (2008) Influence of environmental changes in the north-western Atlantic Ocean on a parasite, Echinorhynchus gadi (Acanthocephala) of Atlantic cod (Gadus morhua) occurring off coastal Labrador, Canada. Journal of Helminthology 82, 203–209.	English	2008	2000'	31	1976	2006	50.555241	-58.888054	North America	1	1	fish	385	1	yes						marine	National	Monitoring	Museum	morphological	Change in parasite abundance	1	0	0	0	yes	yes	no	no	no	no	no	no	no	no	no	no	NA	NA	decrease
Khan, R.A. & Chandra, C.V. (2006) Influence of climatic changes on the parasites of Atlantic cod Gadus morhua off coastal Labrador, Canada. Journal of Helminthology 80, 193–197.	English	2006	2000'	24	1980	2003	53.27897	-55.287349	North America	1	1	fish	165	7	yes						marine	Regional	Resampling		morphological	Change in parasite abundance	0.857142857	0.142857143	0	0.285714286	yes	no	no	no	no	no	no	no	no	no	no	no	NA	NA	decrease
Kim, Y. & Powell, E.N. (2009) Effects of climate variability on interannual variation in parasites, pathologies, and physiological attributes of bivalves from the U.S. East, Gulf, and West Coasts. Environmental Bioindicators 4, 67–96.	English	2009	2000'	12	1995	2006	37.180309	-97.276061	North America	5	8	mollusc	NA	NA	yes				yes		marine	National	Monitoring		NA	Change in parasite abundance	NA	NA	NA	NA	no	yes	no	no	no	no	no	no	no	no	no	no	NA	NA	NA
Kirjušina, M., Deksne, G., Marucci, G., Bakasejevs, E., Jahundovi?a, I., Daukšte, A., Zdankovska, A., Brzia, Z., Este, Z., Bella, A., Galati, F., Krmia, A. & Pozio, E. (2015) A 38-year study on Trichinella spp. in wild boar (Sus scrofa) of Latvia shows a stable incidence with an increased parasite biomass in the last decade. Parasites & Vectors 8, 137.	English	2015	2010'	38	1976	2005	56.889364	24.965844	Europe	1	1	mammal	120609	2	yes						terrestrial	National	Monitoring		morphological; molecular	Change in parasite abundance	1	0	0	0	no	no	no	no	no	no	no	no	no	no	no	no	NA	NA	stable / fluctuations
Kisielewska, K. (undated) Ecological Organization of intestinal helminth groupings in Clethrionomys glareolus (Schreb.) (Rodentia). I. Structure and seasonal dynamics of helminth groupings in a host population in the Bialowieza National Park. Acta Parasitologica Polonica 18,121-147.	English	1970	1970'	9	1953	1961	52.715151	23.8428	Europe	3	1	mammal	1467	10	yes						terrestrial	Local	Monitoring		morphological	Change in parasite diversity	0.9	0	0.1	0	no	no	no	no	no	no	no	no	no	no	no	no	stable / fluctuations	no	stable / fluctuations
Klapper, R., Bernreuther, M., Wischnewski, J. & Klimpel, S. (2017) Long-term stability of Sphyrion lumpi abundance in beaked redfish Sebastes mentella of the Irminger Sea and its use as biological marker. Parasitology Research 116, 1561–1572.	English	2017	2010'	14	2001	2015	63.085977	-33.929377	North America	1	1	fish	21712	1		yes					marine	National	Monitoring		morphological	Change in parasite abundance	1	0	0	0	no	no	no	no	no	no	no	no	no	no	no	no	NA	NA	stable / fluctuations
Koch, W., Boer, P., Witte, J.Ij., Van Der Veer, H.W. & Thieltges, D.W. (2014) Inventory and comparison of abundance of parasitic copepods on fish hosts in the western Wadden Sea (North Sea) between 1968 and 2010. Journal of the Marine Biological Association of the United Kingdom 94, 547–555.	English	2014	2010'	42	1968	2010	53.007994	4.798427	Europe	2	52	fish	NA	47		yes					marine	Local	Resampling		morphological	Change in parasite diversity	0.94	0.06	0	0	no	no	no	no	no	no	no	no	no	no	no	no	NA	NA	NA
Kocianová-Adamcová, M., Špakulovâ, M. & Kocianová, E. (2006) Long-term variation in an occurrence of Rhabditis orbitalis parasitic larvae (Nematoda, Rhabditidae) in the eyes of montane rodents. Helminthologia 43, 232–236.	English	2006	2000'	7	1999	2005	49.206581	19.742417	Europe	1	7	mammal	937	1	yes						terrestrial	Local	Monitoring		morphological	Change in parasite abundance	1	0	0	1	yes	no	no	no	no	no	no	no	no	no	no	no	NA	NA	NA
Kolodziej-Sobocinska, M., Kowalczyk, R., Kondzior, E. & Borowik, T. (2023) Factors affecting the dynamics of Spirometra erinaceieuropaei (Cestoda: Diphyllobothridae) infection in medium-sized carnivores in north-eastern Poland. Hystrix, Italian Journal of Mammalogy 34, 47–53.	English	2023	2020'	9	2013	2021	53.848931	23.311071	Europe	1	2	mammal	412	1	yes						terrestrial	Regional	Monitoring		morphological; molecular	Change in parasite abundance	1	0	0	1	no	no	no	no	no	no	no	no	no	no	no	no	NA	NA	decrease
Krasnov, B.R., Korallo-Vinarskaya, N.P., Vinarski, M.V. & Khokhlova, I.S. (2020) Spatial and temporal turnover of parasite species and parasite-host interactions: a case study with fleas and gamasid mites parasitic on small mammals. Parasitology Research 119, 2093–2104.	English	2020	2020'	54	1960	2013	58.008677	74.277944	Asia	1	50	mammal	14849	74		yes					terrestrial	National	Literature		morphological	Change in parasite diversity	1	0	0	0	no	no	no	no	no	no	no	no	no	no	no	no	NA	no	NA
Krasnov, B.R., Korallo-Vinarskaya, N.P., Vinarski, M.V. & Khokhlova, I.S. (2022) Temporal variation of metacommunity structure in arthropod ectoparasites harboured by small mammals: the effects of scale and climatic fluctuations. Parasitology Research 121, 537–549.	English	2022	2020'	31	1976	2006	56.128526	71.828765	Asia	1	23	mammal	NA	42		yes					terrestrial	Regional	Literature		morphological	Change in parasite diversity	1	0	0	0	yes	no	no	no	no	no	no	no	no	no	no	no	NA	NA	NA
Kuchta, R., Choudhury, A. & Scholz, T. (2018) Asian fish tapeworm: The most successful invasive parasite in freshwaters. Trends in Parasitology 34, 511–523.	English	2018	2010'	84	1934	2017	NA	NA	Global	2	323	multiple	1207	1	yes						freshwater	Global	Literature		morphological; molecular	Range expansion / invasion study	1	0	0	NA	no	no	no	no	yes	yes	no	no	no	no	no	no	NA	NA	NA
Kuhn, J.A., Knudsen, R., Kristoffersen, R., Primicerio, R. & Amundsen, P.A. (2016) Temporal changes and between-host variation in the intestinal parasite community of Arctic charr in a subarctic lake. Hydrobiologia 783, 79–91.	English	2016	2010'	20	1995	2015	69.103668	19.129315	Europe	1	1	fish	335	4	yes						freshwater	Local	Monitoring		morphological	Change in parasite diversity	0.5	0.5	0	0	no	no	no	no	yes	no	no	no	no	no	no	no	NA	no	NA
Kuzmina, T., Dykyy, I.V., Salganskij, O.O., Lisitsyna, O.I., Korol, E.M. & Kuzmin, Yu.I. (2021) Helminth diversity in teleost fishes from the area of the Ukrainian Antarctic Station “Akademik Vernadsky”, Argentine Islands, West Antarctica. Zoodiversity 55, 251–264.	English	2021	2020'	7	2014	2020	-65.200919	-64.342719	Antarctica	7	6	fish	156	31	yes						marine	Local	Monitoring		morphological	General diversity description	0.742	0.161	0.097	NA	no	no	no	no	no	no	no	no	no	no	no	no	NA	NA	NA
Kuzmina, T., Kuzmin, Y., Salganskiy, O.O, Lisitsyna, O. & Korol, E. (2022a) Analysis of the helminth community of Notothenia coriiceps (Actinopterygii: Nototheniidae) collected in the water area of the Argentine Islands, West Antarctica. Ukrainian Antarctic Journal 20, 85–95.	English	2022	2020'	6	2014	2021	-65.245554	-64.258988	Antarctica	9	1	fish	184	30	yes						marine	Local	Resampling		morphological	Change in parasite diversity	0.766666667	0.133333333	0.1	0.4	no	no	no	no	no	no	no	no	no	no	no	no	stable / fluctuations	NA	increase
Kuzmina, T., Laskowski, Z., Salganskij, O.O., Zdzitowiecki, K., Lisitsyna, O.I. & Kuzmin, Y. (2022b) Helminth assemblages of the Antarctic black rockcod, Notothenia coriiceps (Actinopterygii: Nototheniidae) in coastal waters near Galindez Island (Argentine Islands, West Antarctic): Temporal changes in the endoparasite community. Acta Parasitologica 67, 207–217.	English	2022	2020'	14	2002	2015	-65.239195	-64.214593	Antarctica	6	1	fish	194	27	yes						marine	Local	Resampling		morphological	Change in parasite diversity	0.740740741	0.259259259	0	0.407407407	no	no	yes	no	no	no	no	no	no	no	no	no	increase	NA	both
Lachish, S., Knowles, S.C.L., Alves, R., Wood, M.J. & Sheldon, B.C. (2011) Infection dynamics of endemic malaria in a wild bird population: Parasite species-dependent drivers of spatial and temporal variation in transmission rates. Journal of Animal Ecology 80, 1207–1216.	English	2011	2010'	9	2001	2009	51.773468	-1.32232	Europe	1	1	bird	3424	2					yes		terrestrial	Local	Monitoring		molecular	Change in parasite abundance	1	0	0	0	no	no	no	no	no	no	no	no	no	no	no	no	NA	NA	NA
Lamb, R.J. & Galloway, T.D. (2020) Stability of chewing louse (Phthiraptera: Amblycera and Ischnocera) populations infesting great horned owls (Aves: Strigidae). Canadian Entomologist 152, 60–69.	English	2020	2020'	22	1994	2015	49.691483	-97.044654	North America	1	1	bird	262	3		yes					terrestrial	Regional	Monitoring		morphological	Change in parasite abundance	1	0	0	0	no	no	no	no	no	no	no	no	no	no	no	no	NA	NA	stable / fluctuations
Larsen, T. & Kjos-Hanssen, B. (1983) Trichinella sp. in polar bears from Svalbard, in relation to hide length and age. Polar Research 1, 89–96.	English	1983	1980'	27	1954	1980	78.730188	17.88733	Europe	1	2	mammal	453	1	yes						terrestrial	Regional	Monitoring	Resampling	morphological	Change in parasite abundance	1	0	0	0	no	no	no	no	no	no	no	no	no	no	yes	no	NA	NA	decrease
Lehun, A.L., Cavalcanti, L.D., Lizama, M.D.L.A.P., Santos Silva, J.O., Casali, G.P. & Takemoto, R.M. (2022) Temporal effects and changes in the parasitic community of Prochilodus lineatus (Valenciennes, 1837) (Characiformes: Prochilodontidae) in a floodplain. Journal of Helminthology 96, e4.	English	2022	2020'	17	2000	2017	-22.733451	-53.204055	South America	1	1	fish	189	15	yes						freshwater	Local	Resampling		morphological	Change in parasite diversity	0.466666667	0.533333333	0	NA	no	no	no	no	no	no	yes	no	no	no	no	no	stable / fluctuations	yes	both
Leiby, P. & Kristky , D. (1974) Studies on sylvatic echinococcosis. IV. Ecology of Echinococcus multilocularis in the intermediate host, Peromyscus maniculatus, in North Dakota, 1965–1972. The American Journal of Tropical Medicine and Hygiene 23, 667-675.	English	1974	1970'	8	1965	1972	47.883341	-101.219556	North America	1	1	mammal	5638	1	yes						terrestrial	Regional	Monitoring		morphological	Change in parasite abundance	1	0	0	1	no	no	no	no	no	no	no	no	no	no	no	no	NA	NA	stable / fluctuations
Levakin, I.A., Nikolaev, K.E. & Galaktionov, K.V. (2013) Long-term variation in trematode (Trematoda, Digenea) component communities associated with intertidal gastropods is linked to abundance of final hosts. Hydrobiologia 706, 103–118.	English	2013	2010'	12	1999	2010	66.503022	33.369247	Europe	3	4	mollusc	170096	16	yes						marine	Local	Monitoring		morphological	Change in parasite diversity	1	0	0	1	no	no	no	no	no	no	yes	no	no	no	no	no	NA	NA	both
Loganathan, B.G., Tatsukawa, R., Tanabe, S., Ogawa, K. & Goto, M. (1989) Temporal changes of morphologic abnormalities and parasitic infestation in fishes from the River Nagaragawa, Japan. Nippon Suisan Gakkaishi 55, 769–774.	English	1989	1980'	19	1968	1986	35.503648	136.892346	Asia	1	7	fish	28097	1	yes						freshwater	Local	Monitoring		morphological	Change in parasite abundance	0	1	0	1	no	no	no	no	no	no	no	no	yes	no	no	no	NA	NA	decrease
Loy, C. & Haas, L. (2001) Prevalence of cercariae from Lymnaea stagnalis snails in a pond system in Southern Germany. Parasitology Research 87, 878–882.	English	2000	2000'	21	1980	2000	49.657916	10.769305	Europe	NA	1	mollusc	43441	10	yes						freshwater	Regional	Monitoring		morphological	Change in parasite abundance	0.7	0	0.3	1	no	no	no	no	no	no	no	no	no	no	no	no	NA	NA	stable / fluctuations
Mackenzie, K. (1987) Long-term changes in the prevalence of two helminth parasites (Cestoda: Trypanorhyncha) infecting marine fish. Journal of Fish Biology 31, 83–87.	English	1987	1980'	11	1974	1984	49.534058	-11.806909	Europe	1	2	fish	4649	2	yes						marine	Continental	Monitoring		morphological	Change in parasite abundance	0.5	0.5	0	0.5	no	no	no	no	no	no	no	no	no	no	no	no	NA	NA	decrease
Mangin, S., Gauthier-Clerc, M., Frenot, Y., Gendner, J.-P. & Le Maho, Y. (2003) Ticks Ixodes uriae and the breeding performance of a colonial seabird, king penguin Aptenodytes patagonicus. Journal of Avian Biology 34, 30–34.	English	2003	2000'	6	1996	2001	-46.390579	51.803309	Antarctica	1	1	bird	NA	1		yes					terrestrial	Local	Monitoring		morphological	Impact of parasite on host	1	0	0	0	no	no	no	no	no	no	no	no	no	no	no	no	NA	NA	NA
Marcogliese, D.J., Goater, T.M. & Esch, G.W. (1990) Crepidostomum cooperi (Allocreadidae) in the burrowing mayfly, Hexagenia limbata (Ephemeroptera) related to trophic status of a lake. American Midland Naturalist 124, 309.	English	1990	1990'	20	1969	1989	42.399253	-85.415933	North America	NA	1	insect	NA	1	yes						freshwater	Local	Monitoring		morphological	Change in parasite abundance	1	0	0	1	no	no	yes	yes	no	no	no	no	no	no	no	no	NA	NA	both
Mastick, N.C., Fiorenza, E. & Wood, C.L. (2024a) Meta-analysis suggests that, for marine mammals, the risk of parasitism by anisakids changed between 1978 and 2015. Ecosphere 15, e4781.	English	2024	2020'	38	1978	2015	NA	NA	Global	NA	113	mammal	NA	2	yes						marine	Global	Literature		morphological	Change in parasite abundance	0	1	0	1	yes	no	no	no	no	no	no	no	no	no	yes	no	NA	NA	increase
Mastick, N.C., Welicky, R., Katla, A., Odegaard, B., Ng, V. & Wood, C.L. (2024b) Opening a can of worms: Archived canned fish fillets reveal 40 years of change in parasite burden for four Alaskan salmon species. Ecology and Evolution 14, e11043.	English	2024	2020'	42	1979	2021	60.356116	-145.614742	North America	1	4	fish	188	1	yes						marine	Regional	Museum		morphological	Change in parasite abundance	0	1	0	1	no	no	no	no	no	no	no	no	no	no	yes	no	NA	NA	increase
May-Tec, A.L., Herrera-Castillo, N.A., Vidal-Martínez, V.M. & Aguirre-Macedo, M.L. (2020) Following the infection dynamics of the tropical trematode Oligogonotylus mayae in its intermediate and definitive hosts for 13 years. Journal of Helminthology 94, e208.	English	2020	2020'	13	2003	2016	20.852911	-90.397964	North America	2	2	multiple	25429	1	yes						brackish	Local	Monitoring		morphological	Change in parasite abundance	1	0	0	NA	no	no	no	no	no	no	no	no	no	no	no	no	NA	NA	both
May-Tec, A.L., Pech, D., Aguirre-Macedo, M.L., Lewis, J.W. & Vidal-Martínez, V.M. (2013) Temporal variation of Mexiconema cichlasomae (Nematoda: Daniconematidae) in the Mayan cichlid fish Cichlasoma urophthalmus and its intermediate host Argulus yucatanus from a tropical coastal lagoon. Parasitology 140, 385–395.	English	2013	2010'	8	2003	2010	20.852911	-90.397964	North America	5	2	multiple	825	2	yes	yes					brackish	Local	Monitoring		morphological	Change in parasite abundance	1	0	0	NA	no	no	no	no	no	no	no	no	no	no	no	no	NA	NA	stable / fluctuations
McClelland, G., Misra, R.K. & Martell, D.J. (2000) Spatial and temporal distributions of larval sealworm (Pseudoterranova decipiens, Nematoda: Anisakinae), in Hippoglossoides platessoides (Pleuronectidae) in eastern Canada from 1980 to 1990. ICES Journal of Marine Science 57, 69–88.	English	2000	2000'	11	1980	1990	47.327094	-59.935335	North America	1	1	fish	28065	1	yes						marine	National	Monitoring		morphological	Change in parasite abundance	1	0	0	1	yes	no	no	no	no	no	no	no	no	no	no	no	NA	NA	both
Mech, L.D. (2008) Spatial and temporal differences in giant kidney worm, Dictophyma renale, prevalence in Minnesota Mink, Mustela vison. Canadian Field-Naturalist 122, 162–165.	English	2008	2000'	10	1998	2007	45.939223	-93.233745	North America	2	1	mammal	110	1	yes						terrestrial	National	Monitoring		morphological	Change in parasite abundance	1	0	0	0	no	no	no	no	no	no	no	no	no	no	no	no	NA	NA	stable / fluctuations
Mennerat, A., Charmantier, A., Perret, P., Hurtrez-Boussès, S. & Lambrechts, M.M. (2021) Parasite intensity is driven by temperature in a wild bird. Peer Community Journal 1, e60.	English	2021	2020'	18	1997	2014	42.483259	8.735875	Europe	1	1	bird	535	1		yes					terrestrial	Regional	Monitoring		morphological	Change in parasite abundance	0	1	0	1	yes	yes	no	no	no	no	no	no	no	no	no	no	NA	NA	increase
Møller, A.P. (2010) Host-parasite interactions and vectors in the barn swallow in relation to climate change. Global Change Biology 16, 1158–1170.	English	2010	2010'	38	1982	2008	57.201453	9.996146	Europe	2	1	bird	NA	7		yes			yes		terrestrial	Local	Monitoring		morphological	Change in parasite abundance	0.857142857	0.142857143	0	0	yes	yes	no	no	no	no	no	no	no	no	yes	no	NA	NA	both
Møller, A.P., Merino, S., Soler, J.J., Antonov, A., Badás, E.P., Calero-Torralbo, M.A., De Lope, F., Eeva, T., Figuerola, J., Flensted-Jensen, E., Garamszegi, L.Z., González-Braojos, S., Gwinner, H., Hanssen, S.A., Heylen, D., et al. (2013) Assessing the effects of climate on host-parasite interactions: A comparative study of European birds and their parasites. PLoS ONE 8, e82886.	English	2013	2010'	39	1971	2010	48.652313	13.797592	Europe	2	24	bird	17891	NA		yes			yes		terrestrial	Continental	Resampling		morphological	Change in parasite abundance	NA	NA	NA	NA	yes	no	no	no	no	no	no	no	no	no	no	no	NA	yes	increase
Montes De Oca-Aguilar, A.C., Ibarra-López, M.P. & Ibarra-Cerdeña, C.N. (2024) A five-year study on infestation and abundance of bat flies (Hippoboscoidea: Streblidae) under severe dry season conditions in the tropical dry forest of Yucatan, Mexico. Neotropical Entomology.	English	2024	2020'	5	2015	2019	20.034174	-89.498514	North America	1	17	mammal	285	10		yes					terrestrial	Regional	Monitoring		morphological	Change in parasite abundance	1	0	0	0	no	no	no	no	no	no	no	no	no	no	no	no	NA	NA	NA
Morley, N.J. & Lewis, J.W. (2006) Anthropogenic pressure on a molluscan–trematode community over a long-term period in the Basingstoke Canal, UK, and its implications for ecosystem health. EcoHealth 3, 269–280.	English	2006	2000'	34	1970	2003	51.303233	-0.647093	Europe	3	11	mollusc	1713	19	yes						freshwater	Local	Resampling		morphological	Change in parasite diversity	0.789473684	0.105263158	0.105263158	1	no	no	no	no	yes	no	yes	no	no	no	no	no	decrease	NA	decrease
Morley, N.J. & Lewis, J.W. (2008) The influence of climatic conditions on long-term changes in the helminth fauna of terrestrial molluscs and the implications for parasite transmission in southern England. Journal of Helminthology 82, 325–335.	English	2008	2000'	10	1974	1983	51.018088	-0.849224	Europe	NA	10	multiple	1144	8	yes						terrestrial	Local	Monitoring		morphological	Change in parasite abundance	0.5	0.25	0.25	1	no	no	no	no	no	no	no	no	no	no	no	no	NA	NA	stable / fluctuations
Muletz, C., Caruso, N.M., Fleischer, R.C., McDiarmid, R.W. & Lips, K.R. (2014) Unexpected rarity of the pathogen Batrachochytrium dendrobatidis in Appalachian Plethodon salamanders: 1957–2011. PLoS ONE 9, e103728.	English	2014	2010'	55	1957	2011	38.010321	-81.384353	North America	1	12	amphibians	1498	1						yes	terrestrial	National	Museum	Monitoring	molecular	Range expansion / invasion study	1	0	0	0	no	no	no	no	yes	no	no	no	no	no	no	no	NA	NA	NA
Murphy, C.A., Gerth, W., Pauk, K., Konstantinidis, P. & Arismendi, I. (2020) Hiding in plain sight: Historical fish collections aid contemporary parasite research. Fisheries 45, 263–270.	English	2020	2020'	82	1933	2014	44.669212	-122.081333	North America	2	7	fish	1241	2		yes					freshwater	Regional	Museum		morphological	Change in parasite abundance	0.5	0.5	0	0	no	no	no	no	no	no	no	no	no	no	no	no	NA	NA	NA
Neal, A., Sassi, J. & Vardo-Zalik, A. (2023) Drought correlates with reduced infection complexity and possibly prevalence in a decades-long study of the lizard malaria parasite Plasmodium mexicanum. PeerJ 11, e14908.	English	2023	2020'	34	1978	2016	38.999656	-123.080247	North America	1	1	reptile	14011	1					yes		terrestrial	Regional	Monitoring		morphological; molecular	Change in parasite abundance	1	0	0	0	no	no	no	no	no	no	no	no	no	no	no	no	NA	NA	both
Negovetich, N.J. & Esch, G.W. (2007) Long-Term analysis of Charlie’s Pond fecundity and trematode communities of Helisoma anceps. Journal of Parasitology 93, 1311–1318.	English	2003	2000'	22	1984	2006	36.281407	-80.401232	North America	1	1	mollusc	19436	18	yes						freshwater	Local	Monitoring	Literature	morphological	Change in parasite diversity	0.5	0.222222222	0.277777778	1	no	no	no	no	no	no	yes	no	no	no	no	no	NA	NA	NA
Negreiros, L.P., Florentino, A.C., Pereira, F.B. & Tavares-Dias, M. (2019) Long-term temporal variation in the parasite community structure of metazoans of Pimelodus blochii (Pimelodidae), a catfish from the Brazilian Amazon. Parasitology Research 118, 3337–3347.	English	2019	2010'	6	2012	2017	-10.281676	-69.510778	South America	10	1	fish	196	24	yes	yes					freshwater	Local	Monitoring		morphological	Change in parasite diversity	0.625	0.208333333	0.166666667	0.25	no	no	no	no	no	no	no	no	no	no	no	no	stable / fluctuations	NA	NA
Nikolaev, K.E., Levakin, I.A. & Galaktionov, K.V. (2020) Seasonal dynamics of trematode infection in the first and the second intermediate hosts: A long-term study at the subarctic marine intertidal. Journal of Sea Research 164, 101931.	English	2020	2020'	11	1999	2009	66.432279	33.838399	Europe	3	2	mollusc	51433	2	yes						marine	Regional	Monitoring		morphological	Change in parasite abundance	1	0	0	1	no	no	no	no	no	no	no	no	no	no	no	no	NA	NA	stable / fluctuations
Novokhatskaya, O.V., Ieshko, E.P. & Sterligova, O.P. (2008) Peculiarities of the long-term changes in the parasite fauna of the bream Abramis brama L. in eutrophicated lake. Parazitologiya 42, 308–317.	Russian	2008	2000'	50	1954	2003	61.9558	33.1494	Europe	13	1	fish	NA	29	yes	yes	yes		yes		freshwater	Local	Resampling		morphological	Change in parasite diversity	0.89	0.11	0	0.21	no	no	yes	no	no	no	no	no	no	no	no	no	stable / fluctuations	NA	both
Olson, R.E., Pierce, J.R., Jacobson, K.C. & Burreson, E.M. (2004) Temporal changes in the prevalence of parasites in two Oregon estuary-dwelling fishes. Journal of Parasitology 90, 564–571.	English	2004	2000'	30	1971	2000	44.576926	-123.993775	North America	5	2	fish	1113	13	yes	yes					marine	Local	Resampling		morphological	Change in parasite diversity	0.692	0.231	0.077	0.222222222	yes	no	no	no	no	no	no	no	no	no	yes	no	NA	NA	both
Ozersky, T., Nakov, T., Hampton, S.E., Rodenhouse, N.L., Woo, K.H., Shchapov, K., Wright, K., Pislegina, H.V., Izmest’eva, L.R., Silow, E.A., Timofeev, M.A. & Moore, M.V. (2020) Hot and sick? Impacts of warming and a parasite on the dominant zooplankter of Lake Baikal. Limnology and Oceanography 65, 2772–2786.	English	2020	2020'	52	1945	2003	53.337469	108.003288	Asia	1	1	crustacean	NA	1						yes	freshwater	Regional	Monitoring		morphological; molecular	Change in parasite abundance	1	0	0	0	no	no	no	no	no	no	no	no	no	no	no	no	NA	NA	NA
Petersson, Å. (1971) The effect of lake regulation on populations of cestodan parasites of Swedish whitefish Coregonus. Oikos 22, 74.	English	1971	1970'	9	1960	1968	61.687613	15.048165	Europe	1	1	fish	10391	2	yes						freshwater	National	Monitoring		morphological	Change in parasite abundance	1	0	0	0.5	no	no	no	no	no	no	no	no	no	no	yes	yes	NA	NA	stable / fluctuations
Pigeault, R., Cozzarolo, C.-S., Choquet, R., Strehler, M., Jenkins, T., Delhaye, J., Bovet, L., Wassef, J., Glaizot, O. & Christe, P. (2018) Haemosporidian infection and co-infection affect host survival and reproduction in wild populations of great tits. International Journal for Parasitology 48, 1079–1087.	English	2018	2010'	12	2005	2016	46.524154	6.569828	Europe	1	1	bird	1312	3					yes		terrestrial	Local	Monitoring		molecular	Impact of parasite on host	0	1	0	0	no	no	no	no	no	no	no	no	no	no	no	no	NA	NA	NA
Pisano, S.R.R., Zimmermann, F., Rossi, L., Capt, S., Akdesir, E., Bürki, R., Kunz, F., Origgi, F.C. & Ryser-Degiorgis, M.-P. (2019) Spatiotemporal spread of sarcoptic mange in the red fox (Vulpes vulpes) in Switzerland over more than 60 years: lessons learnt from comparative analysis of multiple surveillance tools. Parasites & Vectors 12, 521.	English	2019	2010'	61	1958	2018	46.913511	8.185236	Europe	1	1	mammal	34260	1		yes					terrestrial	National	Literature	Monitoring	morphological	Change in parasite abundance	1	0	0	0	yes	no	no	no	no	no	yes	no	no	no	no	no	NA	NA	increase
Podmoka, E., Dubiec, A., Drobniak, S.M., Sudyka, J., Krupski, A., Arct, A., Gustafsson, L. & Cicho, M. (2017) Effect of haemosporidian infections on host survival and recapture rate in the blue tit. Journal of Avian Biology 48, 796–803.	English	2017	2010'	7	2008	2014	57.374573	18.482699	Europe	1	1	bird	1571	2					yes		terrestrial	Regional	Monitoring		molecular	Impact of parasite on host	0	1	0	0	no	no	no	no	no	no	no	no	no	no	no	no	NA	NA	NA
Pons-Bordas, C., Hazenberg, A., Hernandez-Gonzalez, A., Pool, R.V., Covelo, P., Sánchez-Hermosin, P., López, A., Saavedra, C., Fraija-Fernández, N., Fernández, M. & Aznar, F.J. (2020) Recent increase of ulcerative lesions caused by Anisakis spp. in cetaceans from the north-east Atlantic. Journal of Helminthology.	English	2020	2020'	18	1991	2018	43.205053	-9.167491	Europe	1	2	mammal	463	2	yes						marine	Regional	Resampling		morphological; molecular	Change in parasite abundance	1	0	0	0	no	no	no	no	no	no	no	no	no	no	no	no	NA	NA	increase
Potts, G.R. (2009) Long-term changes in the prevalences of caecal nematodes and histomonosis in gamebirds in the UK and the interaction with poultry. Veterinary Record 164, 715–718.	English	2009	2000'	92	1912	2003	53.988106	-2.206515	Europe	2	3	bird	11913	3	yes				yes		terrestrial	National	Literature	Monitoring	morphological	Change in parasite abundance	0.333333333	0.666666667	0	0.666666667	no	no	no	no	no	no	no	no	no	no	no	no	NA	NA	decrease
Prakas, P., Stankevit, J., Švažas, S., Juozaityt-Ngugu, E., Butkauskas, D. & Vaitkeviit-Bal, R. (2023) Sarcocystis spp. macrocysts infection in wildfowl species in Eastern Baltic region: Trends in prevalence in 2011–2022. Animals 13, 2875.	English	2023	2020'	12	2011	2022	55.451986	24.268242	Europe	1	13	bird	3268	NA					yes		terrestrial	Continental	Monitoring		morphological; molecular	Change in parasite abundance	NA	NA	NA	NA	no	no	no	no	yes	no	no	no	no	no	no	no	NA	NA	stable / fluctuations
Preisser, W.C., Welicky, R.L., Leslie, K.L., Mastick, N.C., Fiorenza, E.A., Maslenikov, K.P., Tornabene, L., Kinsella, J.M. & Wood, C.L. (2022) Parasite communities in English Sole (Parophrys vetulus) have changed in composition but not richness in the Salish Sea, Washington, USA since 1930. Parasitology 149, 786–798.	English	2022	2020'	90	1930	2019	48.321815	-123.094956	North America	4	1	fish	109	23	yes	yes	yes				marine	Regional	Museum		morphological	Change in parasite diversity	0.37	0.259	0.37	NA	yes	no	yes	no	no	no	no	no	yes	no	yes	no	stable / fluctuations	yes	both
Pulgarín, R, P.C., Gómez, C., Bayly, N.J., Bensch, S., FitzGerald, A.M., Starkloff, N., Kirchman, J.J., GonzálezPrieto, A.M., Hobson, K.A., UngvariMartin, J., Skeen, H., Castaño, M.I. & Cadena, C.D. (2019) Migratory birds as vehicles for parasite dispersal? Infection by avian haemosporidians over the year and throughout the range of a long?distance migrant. Journal of Biogeography 46, 83–96.	English	2019	2010'	25	1991	2015	13.813818	-86.149036	North America	1	1	bird	541	3					yes		terrestrial	Global	Monitoring	Museum	morphological; molecular	Change in parasite abundance	1	0	0	0	no	no	no	no	no	no	no	no	no	no	no	no	NA	NA	NA
Quinn, J., Lee, S., Greeley, D., Gehman, A., Kuris, A.M. & Wood, C.L. (2021) Long-term change in the parasite burden of shore crabs (Hemigrapsus oregonensis and Hemigrapsus nudus) on the northwestern Pacific coast of North America. Proceedings of the Royal Society B: Biological Sciences 288, 20203036.	English	2021	2020'	52	1969	2020	46.691691	-124.085917	North America	3	2	crustacean	3488	3	yes	yes					marine	Regional	Resampling		morphological	Change in parasite abundance	0.333	0	0.667	0.666666667	no	no	yes	no	no	no	no	no	no	no	yes	no	NA	NA	increase
Quiñones, R., Giovannini, A., Raga, J.A. & Fernández, M. (2013) Intestinal helminth fauna of bottlenose dolphin Tursiops truncatus and common dolphin Delphinus delphis from the Western Mediterranean. Journal of Parasitology 99, 576–579.	English	2013	2010'	20	1989	2008	38.616871	0.212768	Europe	1	2	mammal	21	10	yes						marine	National	Monitoring		morphological	General diversity description	0.6	0.2	0.2	0.2	no	no	no	no	no	no	no	no	no	no	no	no	NA	NA	NA
Radomski, A.A. & Pence, D.B. (1993) Persistence of a recurrent group of intestinal helminth species in a coyote population from southern Texas. Journal of Parasitology 79, 371–378. United States.	English	1993	1990'	9	1979	1987	27.775756	-99.297953	North America	2	1	mammal	329	8	yes						terrestrial	Regional	Monitoring		morphological	Change in parasite diversity	1	0	0	0	no	no	no	no	no	no	no	no	no	no	no	no	NA	NA	both
Ramey, A.M., Reed, J.A., Schmutz, J.A., Fondell, T.F., Meixell, B.W., Hupp, J.W., Ward, D.H., Terenzi, J. & Ely, C.R. (2014) Prevalence, transmission, and genetic diversity of blood parasites infecting tundra-nesting geese in Alaska. Canadian Journal of Zoology 92, 699–706.	English	2014	2010'	23	1990	2012	70.349174	-151.903821	North America	1	1	bird	303	3					yes		terrestrial	Regional	Resampling	Museum	molecular	Change in parasite abundance	0	1	0	0	yes	no	no	no	no	no	no	no	no	no	no	no	NA	NA	increase
Reis, S., Melo, M., Covas, R., Doutrelant, C., Pereira, H., de Lima, R. & Loiseau, C. (2021) Influence of land use and host species on parasite richness, prevalence and co-infection patterns. International Journal for Parasitology 51, 83–94.	English	2021	2020'	16	2002	2017	0.247316	6.595385	Africa	1	30	bird	1735	NA					yes		terrestrial	Regional	Monitoring		molecular	Change in parasite abundance	1	0	0	0	no	no	no	no	no	no	no	no	no	no	no	no	NA	NA	NA
Reyda, F.B., Pommelle, C.P. & Doolin, M.L. (2019) Asian fish tapeworm (Schyzocotyle acheilognathi) found in New York State for the first time after a long-term fish-parasite survey. Comparative Parasitology 86, 108.	English	2019	2010'	11	2008	2018	42.750876	-74.893973	North America	2	44	fish	1637	1	yes						freshwater	Regional	Monitoring		morphological; molecular	Range expansion / invasion study	1	0	0	0	no	no	no	no	yes	yes	no	no	no	no	no	no	NA	NA	NA
Rochat, E.C., Paterson, R.A., Blasco-Costa, I., Power, M., Adams, C.E., Greer, R. & Knudsen, R. (2022) Temporal stability of polymorphic Arctic charr parasite communities reflects sustained divergent trophic niches. Ecology and Evolution 12, e9460.	English	2022	2020'	19	1992	2010	56.688594	-4.312861	Europe	4	1	fish	354	12	yes						freshwater	Local	Resampling		morphological; molecular	Change in parasite diversity	0.667	0.25	0.083	0.25	no	no	no	no	yes	no	no	no	no	no	no	no	increase	yes	increase
Rokicki, J., Rodjuk, G., Zdzitowiecki, K. & Laskowski, Z. (2009) Larval ascaridoid nematodes (Anisakidae) in fish from the South Shetland Islands (Southern Ocean). Polish Polar Research 30, 49–58.	English	2009	2000'	31	1978	2008	-61.547981	-56.669499	Antarctica	2	32	fish	925	3	yes						marine	Regional	Resampling		morphological	Change in parasite abundance	0.333333333	0.666666667	0	1	no	no	no	no	no	no	no	no	no	no	no	no	NA	NA	decrease
Russell, C., Casson, T., Sump, C., Luth, K., Zimmermann, M., Negovetich, N. & Esch, G. (2015) Catastrophic collapse of the larval trematode component community in Charlie’s Pond (North Carolina). Journal of Parasitology 101, 116–120.	English	2015	2010'	31	1984	2014	36.281407	-80.401232	North America	1	1	mollusc	NA	18	yes						freshwater	Local	Monitoring	Literature	morphological	Change in parasite diversity	NA	NA	NA	1	no	no	no	no	no	no	yes	no	no	no	no	no	NA	NA	NA
Rydzewski, J., Mateus-Pinilla, N., Warner, R.E., Hamer, S. & Weng, H.-Y. (2011) Ixodes scapularis and Borrelia burgdorferi among diverse habitats within a natural area in east-central Illinois. Vector-Borne and Zoonotic Diseases 11, 1351–1358.	English	2011	2010'	5	2005	2009	39.999374	-88.648138	North America	1	4	mammal	2446	1		yes					terrestrial	Local	Monitoring		morphological	Change in parasite abundance	1	0	0	1	no	no	no	no	no	no	no	yes	no	no	no	no	NA	NA	increase
Schabuss, M., Kennedy, C.R., Konecny, R., Grillitsch, B., Schiemer, F. & Herzig, A. (2005) Long-term investigation of the composition and richness of intestinal helminth communities in the stocked population of eel, Anguilla anguilla , in Neusiedler See, Austria. Parasitology 130, 185–194.	English	2005	2000'	8	1994	2001	47.738943	16.735209	Europe	2	1	fish	720	5	yes						freshwater	Local	Monitoring		morphological	Change in parasite diversity	1	0	0	0	no	no	no	no	no	no	no	no	no	no	no	no	increase	NA	increase
Schall, Jos.J. & Marghoob, A.B. (1995) Prevalence of a malarial parasite over time and space: Plasmodium mexicanum in its vertebrate host, the Western fence lizard Sceloporus occidentalis. Journal of Animal Ecology 64, 177.	English	1995	1990'	13	1978	1990	39.000354	-123.079938	North America	1	1	reptile	10546	1					yes		terrestrial	Local	Monitoring		morphological	Change in parasite abundance	1	0	0	0	no	no	no	no	no	no	no	no	no	no	no	no	NA	NA	stable / fluctuations
Schmidt, V., Zander, S., Körting, W. & Steinhagen, D. (2003) Parasites of the flounder Platichthys flesus (L.) from the German Bight, North Sea, and their potential use in ecosystem monitoring. Helgoland Marine Research 57, 236–251.	English	2003	2000'	6	1995	2000	54.022299	8.359931	Europe	9	1	fish	802	30	yes	yes	yes		yes		marine	Regional	Monitoring		morphological	Change in parasite abundance	0.6	0.233333333	0.166666667	0.2	no	no	no	no	no	no	no	no	yes	yes	no	no	NA	NA	stable / fluctuations
Seimon, T.A., Seimon, A., Yager, K., Reider, K., Delgado, A., Sowell, P., Tupayachi, A., Konecky, B., McAloose, D. & Halloy, S. (2017) Long-term monitoring of tropical alpine habitat change, Andean anurans, and chytrid fungus in the Cordillera Vilcanota, Peru: Results from a decade of study. Ecology and Evolution 7, 1527–1540.	English	2017	2010'	14	2002	2015	-13.794234	-71.092451	South America	1	3	amphibians	161	1						yes	multiple	Regional	Monitoring	Resampling	morphological; molecular	Change in parasite abundance	1	0	0	0	no	no	no	no	no	no	no	no	no	no	no	no	NA	NA	NA
Serbina, E.A. (2022) Bithyniid snails as hosts of Opisthorchiidae and Notocotylidae in the south of Western Siberia, Russia. Parasitology Research 121, 2367–2377.	English	2022	2020'	25	1994	2018	54.817204	79.061259	Asia	3	2	mollusc	16213	6	yes						freshwater	National	Monitoring		morphological; molecular	Change in parasite abundance	1	0	0	1	yes	yes	no	no	no	no	no	no	no	no	no	no	NA	NA	increase
Serbina, E. A. & Bonina, O. (2015) Dynamics of foci of bird notocotylidosis in the ecosystem of Lake Chany (Western Siberia) in the last 80 years. Russian Journal of Parasitology 3, 29–36.	Russian	2015	2010'	80	1934	2013	54.8333	77.6667	Asia	2	19	multiple	9265	1	yes						freshwater	Local	Resampling	Monitoring	morphological	Change in parasite abundance	0	0	1	NA	no	no	no	no	no	no	no	no	no	no	no	no	NA	NA	increase
Sergievsky, S.O., Granovitch, A.I. & Sokolova, I.M. (1997) Long-term studies of Littorina obtusata and Littorina saxatilis populations in the White Sea. Oceanologica Acta 20, 259–265.	English	1997	1990'	14	1982	1995	67.009046	32.56984	Europe	3	2	mollusc	NA	10	yes						marine	Local	Monitoring		morphological	Change in parasite abundance	NA	NA	NA	1	no	no	no	no	no	no	no	no	no	no	no	no	NA	NA	stable / fluctuations
Serra-Llinares, R., Bjørn, P., Finstad, B., Nilsen, R., Harbitz, A., Berg, M. & Asplin, L. (2014) Salmon lice infection on wild salmonids in marine protected areas: an evaluation of the Norwegian ‘National Salmon Fjords’. Aquaculture Environment Interactions 5, 1–16.	English	2014	2010'	5	2008	2012	65.203784	12.188706	Europe	1	2	fish	2125	1		yes					marine	National	Monitoring		morphological	Change in parasite abundance	1	0	0	0	no	no	no	no	no	no	no	no	no	no	yes	yes	NA	NA	NA
Shadrin, A.M., Pavlov, D.S. & Kholodova, M.V. (2010) Long-term dynamics of infection of fish eggs and larvae with the endoparasite Ichthyodinium sp. (Dinoflagellata) in Nha Trang Bay, Vietnam. Fish Pathology 45, 103–108.	English	2010	2010'	10	2001	2010	12.291279	109.289416	Asia	2	10	fish	131421	1					yes		marine	Local	Monitoring		morphological; molecular	Change in parasite abundance	1	0	0	0	no	no	no	no	no	no	no	no	no	no	no	no	NA	NA	stable / fluctuations
Sherrard-Smith, E., Chadwick, E.A. & Cable, J. (2013) Climatic variables are associated with the prevalence of biliary trematodes in otters. International Journal for Parasitology 43, 729–737.	English	2013	2010'	7	2004	2010	52.880933	-2.064098	Europe	1	1	mammal	586	2	yes						terrestrial	National	Monitoring		morphological; molecular	Change in parasite abundance	1	0	0	0	no	no	no	no	no	no	no	no	no	no	no	no	NA	NA	stable / fluctuations
Shukhgalter, O.A. & Lidvanov, V.V. (2018) Long-term dynamics of mesozooplankton communities and parasite fauna of the European pilchard (Sardina pilchardus Walbaum, 1792) from the coastal zone of Morocco in 1994-2011. Zhurnal Obshchei Biologii 79, 108–123.	Russian	2018	2010'	7	1994	2001	27.776287	-13.171269	Africa	13	1	fish	1011	15	yes	yes	yes		yes		marine	Regional	Monitoring		morphological	Change in parasite diversity	0.667	0.267	0.066	0.333	yes	no	no	no	no	no	no	no	no	no	no	no	NA	yes	both
Sikkel, P.C., Richardson, M.A., Sun, D., Narvaez, P., Feeney, W.E. & Grutter, A.S. (2019) Changes in abundance of fish-parasitic gnathiid isopods associated with warm-water bleaching events on the northern Great Barrier Reef. Coral Reefs 38, 721–730.	English	2019	2010'	9	2000	2018	-14.67869	145.446156	Oceania	NA	NA	fish	NA	1		yes					marine	Local	Monitoring		morphological	Change in parasite abundance	0	0	1	0	yes	yes	no	no	no	no	no	no	no	no	no	no	NA	NA	decrease
Silva, J.O.S., Lehun, A.L., Rodrigues, A.D.F.C., Cavalcanti, L.D., Nicola, D.N., Hasuike, W.T. & Takemoto, R.M. (2021) Investigating the diversity of fish parasites in the floodplain of the upper Paraná River: a long-term ecological monitoring. Acta Limnologica Brasiliensia 33, e20.	English	2021	2020'	37	1983	2021	-22.719657	53.184437	Africa	NA	27	fish	NA	44	yes		yes		yes		freshwater	Regional	Literature		morphological	General diversity description	1	0	0	NA	no	no	no	no	no	no	no	no	no	no	no	no	NA	NA	NA
Sitko, J. & Heneberg, P. (2020) Systemic collapse of a host-parasite trematode network associated with wetland birds in Europe. Parasitology Research 119, 935–945.	English	2020	2020'	53	1962	2014	49.27432	15.64735	Europe	16	4	bird	371	45	yes						terrestrial	National	Resampling		morphological	Change in parasite abundance	0.977777778	0.022222222	0	0	no	no	no	no	no	no	yes	no	no	no	no	no	decrease	no	both
Sitko, J. & Heneberg, P. (2021) Long-term dynamics of trematode infections in common birds that use farmlands as their feeding habitats. Parasites & Vectors 14, 383.	English	2021	2020'	58	1963	2020	49.174525	17.308746	Europe	16	6	bird	1983	33	yes						terrestrial	National	Monitoring		morphological	Change in parasite diversity	1	0	0	0	no	no	no	no	no	no	yes	no	yes	no	no	no	decrease	NA	decrease
Sitko, J. & Heneberg, P. (2023) Long-term study reveals central European aerial insectivores as an unusual group of hosts that harbor mostly helminths that are unable to complete life-cycles in the nesting quarters of their hosts. Parasites and Vectors 16, 32.	English	2023	2020'	60	1963	2022	49.330914	16.910473	Europe	16	5	bird	1132	33	yes						terrestrial	Regional	Monitoring		morphological; molecular	Change in parasite diversity	0.96969697	0	0.03030303	0	no	no	no	no	no	no	no	no	no	no	no	no	NA	NA	both
Smith, H.D. (1973) Observations on the Cestode Eubothrium salvelini in Juvenile Sockeye Salmon (Oncorhynchus nerka) at Babine Lake, British Columbia. Journal of the Fisheries Research Board of Canada 30, 947–964.	English	1973	1970'	20	1952	1971	54.833871	-126.078662	North America	1	1	fish	38221	1	yes						freshwater	Regional	Monitoring	Literature	morphological	Change in parasite abundance	1	0	0	0	no	no	no	no	no	no	no	no	no	no	no	no	NA	NA	stable / fluctuations
Soto-Azat, C., Clarke, B.T., Poynton, J.C. & Cunningham, A.A. (2010) Widespread historical presence of Batrachochytrium dendrobatidis in African pipid frogs. Diversity and Distributions 16, 126–131.	English	2010	2010'	151	1844	1994	NA	NA	Global	1	20	amphibians	665	1						yes	multiple	Global	Museum		molecular	Range expansion / invasion study	1	0	0	0	no	no	no	no	no	no	no	no	no	no	no	no	NA	NA	NA
Sousa, W.P. (1990) Spatial scale and the processes structuring a guild of larval trematode parasites. In Parasite Communities: Patterns and Processes (eds G.W. Esch, A.O. Bush & J.M. Aho), pp. 41–67. Springer Netherlands, Dordrecht.	English	1990	1990'	7	1981	1987	37.919285	-122.678248	North America	3	1	mollusc	25859	15	yes						brackish	Local	Monitoring		morphological	Change in parasite diversity	0.533333333	0.133333333	0.333333333	1	no	no	no	no	no	no	no	no	no	no	no	no	NA	NA	NA
Staubach, C., Hoffmann, L., Schmid, V.J., Ziller, M., Tackmann, K. & Conraths, F.J. (2011) Bayesian space–time analysis of Echinococcus multilocularis-infections in foxes. Veterinary Parasitology 179, 77–83.	English	2011	2010'	20	1990	2009	50.925912	10.982445	Europe	1	1	mammal	26220	1	yes						terrestrial	Regional	Monitoring		morphological	Change in parasite abundance	1	0	0	0	no	no	no	no	no	no	no	no	no	no	no	no	NA	NA	increase
Syrota, Y.Y., Kuzmin, Y.I., Lisitsyna, O.I., Salganskiy, O.O., Dykyy, I.V., Korol, E.M., Du Preez, L.H., Dmytrieva, I.G. & Kuzmina, T.A. (2023) Infection patterns of helminth community in black rockcod Notothenia coriiceps in West Antarctica over a 6-year term. Parasitology Research 122, 853–865.	English	2023	2020'	8	2014	2021	-65.246577	64.242186	Antarctica	6	1	fish	183	25	yes						marine	Local	Resampling		morphological	Change in parasite diversity	0.68	0.2	0.12	0.28	no	no	no	no	no	no	no	no	no	no	no	no	stable / fluctuations	no	both
Talley, B.L., Muletz, C.R., Vredenburg, V.T., Fleischer, R.C. & Lips, K.R. (2015) A century of Batrachochytrium dendrobatidis in Illinois amphibians (1888–1989). Biological Conservation 182, 254–261.	English	2015	2010'	102	1888	1989	39.586598	-89.270484	North America	1	10	amphibians	1028	1						yes	multiple	National	Museum		molecular	Range expansion / invasion study	1	0	0	0	no	no	no	no	yes	yes	no	no	no	no	no	no	NA	NA	increase
Tedesco, P., Bevilacqua, S., Fiorito, G. & Terlizzi, A. (2020) Global patterns of parasite diversity in cephalopods. Scientific Reports 10, 11303.	English	2020	2020'	200	1817	2017	NA	NA	Global	NA	164	mollusc	NA	309	yes	yes	yes		yes		marine	Global	Literature		morphological	General diversity description	0.66	0.28	0.06	NA	no	no	no	no	no	no	no	no	no	no	no	no	NA	yes	NA
Tenora, F., & Staneck (1995) Changes of the helminthofauna in several muridae and Arvicolidae at Lednice in Moravia. II. Ecology. Acta of Mendel University of Agriculture and Forestry Brno 43, 57-65	English	1995	1990'	26	1954	1979	49.002224	16.642101	Europe	NA	5	mammal	2357	29	yes						terrestrial	Regional	Resampling		morphological	Change in parasite diversity	0.965517241	0.034482759	0	NA	no	no	no	no	no	no	yes	no	no	no	no	no	decrease	NA	decrease
Tenora, F., Wiger, R. & Baruš, V. (1979) Seasonal and annual variations in the prevalence of helminths in a cyclic population of Clethrionomys glareolus. Ecography 2, 176–181.	English	1979	1970'	6	1970	1975	59.400051	8.499472	Europe	4	1	mammal	451	8	yes						terrestrial	Local	Monitoring	Resampling	morphological	Change in parasite abundance	1	0	0	0.375	no	no	no	no	no	no	no	no	no	no	no	no	NA	NA	stable / fluctuations
Tepolt, C.K., Darling, J.A., Blakeslee, A.M.H., Fowler, A.E., Torchin, M.E., Miller, A.W. & Ruiz, G.M. (2020) Recent introductions reveal differential susceptibility to parasitism across an evolutionary mosaic. Evolutionary Applications 13, 545–558.	English	2020	2020'	52	1964	2015	33.986238	-77.691238	North America	1	2	crustacean	5088	1		yes					marine	Continental	Literature	Resampling	morphological	Range expansion / invasion study	1	0	0	0	no	no	no	no	yes	yes	no	no	no	no	no	no	NA	NA	NA
Théron, A., Morand, S. & Imbert-Establet, D. (1992) Long-term dynamics of natural populations of Schistosoma mansoni among Rattus rattus in patchy environment. Parasitology 104, 291–298.	English	1992	1990'	8	1983	1990	16.243396	-61.55789	North America	2	1	mammal	611	1	yes						terrestrial	Regional	Monitoring		morphological	Change in parasite abundance	1	0	0	0	no	no	no	no	no	no	no	no	no	no	no	no	NA	NA	stable / fluctuations
Thieltges, D.W., Hussel, B., Hermann, J., Jensen, K.T., Krakau, M., Taraschewski, H. & Reise, K. (2008) Parasites in the northern Wadden Sea: a conservative ecosystem component over 4 decades. Helgoland Marine Research 62, 37–47.	English	2008	2000'	65	1939	2004	54.923149	8.294826	Europe	NA	1	multiple	7400	10	yes						marine	Regional	Literature	Resampling	morphological	Change in parasite diversity	1	0	0	1	no	no	no	no	no	no	no	no	no	no	no	no	stable / fluctuations	no	both
Thomas, J. (2002) The ecology of fish parasites with particular reference to helminth parasites and their salmonid fish hosts in Welsh rivers: A review of some of the central questions. In Advances in Parasitology pp. 1–154. Elsevier.	English	2002	2000'	49	1950	1998	52.129704	-3.886467	Europe	6	2	fish	NA	12	yes						freshwater	Local	Literature		morphological	Change in parasite diversity	0.917	0.083	0	0	no	no	no	no	no	no	yes	no	yes	no	no	no	decrease	no	decrease
Tragust, S., Feldhaar, H., Espadaler, X. & Pedersen, J.S. (2015) Rapid increase of the parasitic fungus Laboulbenia formicarum in supercolonies of the invasive garden ant Lasius neglectus. Biological Invasions 17, 2795–2801.	English	2015	2010'	13	2002	2014	48.684975	2.025977	Europe	1	1	insect	2882	1						yes	terrestrial	National	Monitoring		morphological	Range expansion / invasion study	1	0	0	0	no	no	no	no	yes	yes	no	no	no	no	no	no	NA	NA	increase
Unger, P., Schmidt, J., Dorow, M., Möller, S. & Palm, H.W. (2024) Reaching the steady state: 30 years of Anguillicola crassus infection of European eel, Anguilla anguilla L., in Northern Germany. Parasitology 151, 300–308.	English	2024	2020'	30	1991	2020	53.834962	12.795757	Europe	1	1	fish	16508	1	yes						multiple	Regional	Literature		morphological	Change in parasite abundance	1	0	0	0	no	no	no	no	yes	yes	no	no	no	no	no	no	NA	NA	decrease
Valtonen, E.T. & Helle, E. (1988) Host-parasite relationships between two seal populations and two species of Corynosoma (Acanthocephala) in Finland. Journal of Zoology 214, 361–371.	English	1988	1980'	6	1977	1982	64.903839	23.301051	Europe	3	1	mammal	82	2	yes						brackish	Regional	Monitoring		morphological	Change in parasite abundance	1	0	0	0	no	no	no	no	no	no	no	no	no	no	no	no	NA	NA	stable / fluctuations
Valtonen, E.T., Helle, E. & Poulin, R. (2004) Stability of Corynosoma populations with fluctuating population densities of the seal definitive host. Parasitology 129, 635–642.	English	2004	2000'	23	1977	1999	64.903839	23.301051	Europe	3	1	mammal	109	3	yes						brackish	Regional	Monitoring		morphological	Change in parasite abundance	1	0	0	0	no	no	no	no	no	no	no	no	no	no	no	no	NA	NA	stable / fluctuations
Vergara, D., Jokela, J. & Lively, C.M. (2014) Infection dynamics in coexisting sexual and asexual host populations: Support for the Red Queen Hypothesis. The American Naturalist 184, S22–S30.	English	2014	2010'	5	2001	2005	-43.937141	170.448644	Oceania	3	1	mollusc	1511	1	yes						freshwater	Local	Monitoring		morphological	Change in parasite abundance	0	1	0	1	no	no	no	no	no	no	no	no	no	no	no	no	NA	NA	NA
Vervaeke, M., van der Giessen, J., Brochier, B., Losson, B., Jordaens, K., Verhagen, R., Coulander, C. d. L. & Teunis, P. (2006) Spatial spreading of Echinococcus multilocularis in Red foxes (Vulpes vulpes) across nation borders in Western Europe. Preventive Veterinary Medicine 76, 137–150.	English	2006	2000'	7	1996	2002	50.78183	4.665112	Europe	1	1	mammal	1202	1	yes						terrestrial	National	Monitoring		morphological	Change in parasite abundance	1	0	0	1	no	no	no	no	no	no	no	no	no	no	no	no	NA	NA	NA
Vethaak, A.D., Jol, J.G. & Pieters, J.P.F. (2009) Long-term trends in the prevalence of cancer and other major diseases among flatfish in the Southeastern North Sea as indicators of changing ecosystem Health. Environmental Science & Technology 43, 2151–2158.	English	2009	2000'	15	1991	2005	53.667875	5.042692	Europe	NA	2	fish	17846	1						yes	marine	Regional	Monitoring		morphological	Change in parasite abundance	0	1	0	0	no	no	no	no	no	no	no	no	no	no	no	no	NA	NA	stable / fluctuations
Vidal-Martínez, V.M., Pal, P., Aguirre-Macedo, M.L., May-Tec, A.L. & Lewis, J.W. (2014) Temporal variation in the dispersion patterns of metazoan parasites of a coastal fish species from the Gulf of Mexico. Journal of Helminthology 88, 112–122.	English	2014	2010'	6	2005	2010	20.86281	-90.376264	North America	6	1	fish	975	3	yes	yes					brackish	Local	Monitoring		morphological	Change in parasite abundance	1	0	0	0.666666667	no	no	no	no	no	no	no	no	no	no	no	no	NA	NA	stable / fluctuations
Vik,R. (1954) Investigations on the pseudophyllidean cestodes of fish, birds, and mammals in the Aneya water system in Trondelag. Norwegian Journal of Zoology 2, 5 51.	English	1954	1950'	9	1943	1951	63.182557	10.14563	Europe	NA	24	multiple	1938	2	yes						freshwater	Regional	Resampling		morphological	Change in parasite abundance	NA	NA	NA	NA	no	no	no	no	no	no	no	no	no	no	no	no	NA	NA	both
Vik,R. (1963) Studies of the helminth fauna of Norway.IV .Occurrence and distribution of Eubothrium crassum (Bloch, 1779) and E. salvelini (Schrank, 1790) (Cestoda) in Norway with notes of their life cycles. Norwegian Journal of Zoology 11, 47 73.	English	1963	1960'	20	1943	1962	64.495049	12.116519	Europe	NA	5	fish	2363	2	yes						freshwater	National	Resampling		morphological	Change in parasite abundance	NA	NA	NA	NA	no	no	no	no	no	no	no	no	no	no	no	no	NA	NA	NA
Villalba-Vasquez, P.J., Violante-González, J., Monks, S., Marino-Romero, J.U., Ibáñez, S.G., Rojas-Herrera, A.A., Flores-Garza, R. & Rosas-Guerrero, V. (2018) Temporal and spatial variations in the metazoan parasite communities of the Panama spadefish, Parapsettus panamensis (Pisces: Ephippidae), from the Pacific coast of Mexico. Invertebrate Biology 137, 339–354.	English	2018	2010'	6	2012	2017	17.104747	-100.787143	North America	13	1	fish	446	23	yes	yes					marine	National	Monitoring		morphological	Change in parasite diversity	0.52173913	0.434782609	0.043478261	0.173913043	no	no	no	no	no	no	no	no	no	no	no	no	stable / fluctuations	NA	stable / fluctuations
Villalba-Vasquez, P.J., Violante-González, J., Pulido-Flores, G., Monks, S., Rojas-Herrera, A.A., Flores-Rodríguez, P., Rosas-Acevedo, J.L., Cayetano, C.V. & Santos-Bustos, N.G. (2022) Parasite communities of the spotted rose snapper Lutjanus guttatus (Perciformes: Lutjanidae) off the Mexican Pacific coasts: Spatial and long-term inter-annual variations. Parasitology International 88, 102551.	English	2022	2020'	10	2012	2021	17.587398	-101.668325	North America	7	1	fish	802	32	yes	yes		yes			marine	National	Monitoring		morphological	Change in parasite diversity	0.625	0.313	0.063	0.15625	no	no	no	no	no	no	no	no	no	no	no	no	NA	yes	both
Violante-González, J., Monks, S., Gallegos-Navarro, Y., Santos-Bustos, N.G., Villalba-Vasquez, P.J., Miranda-Delgado, J.E. & Carpio-Hernández, D.I. (2019) Metazoan parasite communities of the Pacific jack Caranx caninus (Pisces: Carangidae): exploring the variability of their parasite communities. Journal of Natural History 53, 1131–1151.	English	2019	2010'	5	2014	2018	18.127896	-102.973829	North America	9	1	fish	492	35	yes	yes					marine	National	Monitoring		morphological	Change in parasite diversity	0.742857143	0.228571429	0.028571429	0.085714286	no	no	no	no	no	no	no	no	no	no	no	no	NA	NA	NA
Vredenburg, V.T., Felt, S.A., Morgan, E.C., McNally, S.V.G., Wilson, S. & Green, S.L. (2013) Prevalence of Batrachochytrium dendrobatidis in Xenopus collected in Africa (1871–2000) and in California (2001–2010). PLoS ONE 8, e63791.	English	2013	2010'	140	1871	2010	NA	NA	Global	1	6	amphibians	201	1						yes	multiple	Global	Museum		molecular	Range expansion / invasion study	1	0	0	0	no	no	no	no	yes	yes	no	no	no	no	no	no	NA	NA	NA
Ward, J.R. & Lafferty, K.D. (2004) The elusive baseline of marine disease: Are diseases in ocean ecosystems increasing? PLoS Biology 2, e120.	English	2004	2000'	32	1970	2001	NA	NA	Global	NA	9	multiple	NA	NA	yes	yes	yes	yes	yes	yes	marine	Global	Literature		NA	Change in parasite abundance	NA	NA	NA	NA	yes	no	no	no	no	no	no	no	yes	no	no	no	NA	NA	NA
Welicky, R.L., Preisser, W.C., Leslie, K.L., Mastick, N., Fiorenza, E., Maslenikov, K.P., Tornabene, L., Kinsella, J.M. & Wood, C.L. (2021) Parasites of the past: 90 years of change in parasitism for English sole. Frontiers in Ecology and the Environment 19, 470–477.	English	2021	2020'	90	1930	2019	48.17007	-122.763169	North America	4	1	fish	109	23	yes	yes	yes				marine	Regional	Museum		morphological	Change in parasite abundance	NA	NA	NA	NA	yes	no	no	no	no	no	no	no	no	no	no	no	NA	NA	both
Wilkinson, L.C., Handel, C.M., Van Hemert, C., Loiseau, C. & Sehgal, R.N.M. (2016a) Avian malaria in a boreal resident species: long-term temporal variability, and increased prevalence in birds with avian keratin disorder. International Journal for Parasitology 46, 281–290.	English	2016	2010'	10	2001	2011	61.47457	-149.653821	North America	1	1	bird	2070	2					yes		terrestrial	National	Monitoring		molecular	Change in parasite abundance	1	0	0	0	no	no	no	no	no	no	no	no	no	no	no	no	NA	NA	stable / fluctuations
Winters, A.D., Fitzgerald, S., Brenden, T.O., Nalepa, T. & Faisal, M. (2014) Spatio-temporal dynamics of parasites infecting Diporeia spp. (Amphipoda, Gammaridae) in southern Lake Michigan (USA). Journal of Invertebrate Pathology 121, 37–45.	English	2014	2010'	27	1980	2007	42.575239	-87.383889	North America	4	1	crustacean	3082	7	yes				yes	yes	freshwater	Regional	Monitoring	Museum	morphological	Change in parasite diversity	0	0	1	NA	no	no	no	no	yes	no	no	no	no	no	no	no	decrease	NA	stable / fluctuations
Wood, C.L., Welicky, R.L., Preisser, W.C., Leslie, K.L., Mastick, N., Greene, C., Maslenikov, K.P., Tornabene, L., Kinsella, J.M. & Essington, T.E. (2023b) A reconstruction of parasite burden reveals one century of climate-associated parasite decline. Proceedings of the National Academy of Sciences 120, e2211903120.	English	2023	2020'	139	1880	2019	47.682448	-122.464412	North America	9	8	fish	699	85	yes	yes		yes			marine	Regional	Museum		morphological	Change in parasite diversity	0.294	0.271	0.435	0.376470588	yes	yes	no	no	no	no	no	no	no	no	no	no	decrease	NA	both
Wu, D.F., Löhrich, T., Sachse, A., Mundry, R., Wittig, R.M., Calvignac-Spencer, S., Deschner, T. & Leendertz, F.H. (2018) Seasonal and inter-annual variation of malaria parasite detection in wild chimpanzees. Malaria Journal 17, e38.	English	2018	2010'	16	2005	2015	5.695266	-6.959536	Africa	1	1	mammal	681	5					yes		terrestrial	Regional	Monitoring		morphological; molecular	Change in parasite abundance	1	0	0	0	no	no	no	no	no	no	no	no	no	no	no	no	NA	NA	stable / fluctuations
Yamamoto, M., Nagano, T., Makino, H., Ueta, Y., Nakayama, H., Abe, M. & Isshiki, T. (2011) Infection dynamics of Neoheterobothrium hirame (Monogenea) on Japanese flounder Paralichthys olivaceus caught in the central Seto Inland Sea off Kagawa Prefecture, western Japan, from 1997 to 2010. Nippon Suisan Gakkaishi 77, 862–870.	Japanese	2011	2010'	14	1997	2010	34.342982	133.784535	Asia	2	1	fish	1761	1	yes						marine	Regional	Resampling		morphological	Range expansion / invasion study	1	0	0	0	no	no	no	no	yes	yes	no	no	no	no	no	no	NA	NA	increase
Young, R.E. & Maccoll, A.D.C. (2017) Spatial and temporal variation in macroparasite communities of three-spined stickleback. Parasitology 144, 436–449.	English	2017	2020'	8	2007	2014	57.573915	-7.246024	Europe	13	1	fish	1130	12	yes	yes					freshwater	Regional	Monitoring		morphological	Change in parasite diversity	0.583333333	0.166666667	0.25	0.333333333	no	no	no	no	no	no	no	no	no	no	no	no	stable / fluctuations	NA	stable / fluctuations
Yurlova, N.I., Vodyanitskaya, S.N., Serbina, E.A., Biserkov, V.Y., Georgiev, B.B. & Chipev, N.H. (2006) Temporal variation in prevalence and abundance of metacercariae in the pulmonate snail Lymnaea stagnalis in Chany Lake, West Siberia, Russia long-term patterns and environmental covariates. Journal of Parasitology 92, 249–259.	English	2006	2000'	17	1982	1999	54.615398	78.069816	Asia	3	1	mollusc	7543	18	yes						freshwater	Local	Monitoring		morphological	Change in parasite abundance	0.888888889	0.111111111	0	1	no	no	no	no	no	no	no	no	no	no	no	no	NA	NA	stable / fluctuations
Zhokhov, A.E. & Pugacheva, M.N. (2021) Long-term dynamics of pike infection by parasites Triaenophorus crassus and T. nodulosus (Plathelminthes, Cestoda) in the Rybinsk Reservoir: Effect of hydraulic construction and climate warming. Russian Journal of Ecology 52, 307–315.	English	2021	2020'	77	1943	2019	58.528211	38.192067	Europe	1	1	fish	837	2	yes						freshwater	Regional	Monitoring	Literature	morphological	Change in parasite abundance	1	0	0	0	yes	no	no	no	no	no	yes	no	no	no	no	no	NA	NA	both
Zhu, W., Bai, C., Wang, S., Soto-Azat, C., Li, X., Liu, X. & Li, Y. (2014) Retrospective survey of museum specimens reveals historically widespread presence of Batrachochytrium dendrobatidis in China. EcoHealth 11, 241–250.	English	2014	2010'	77	1933	2009	31.567453	104.618361	Asia	1	80	amphibians	1007	1						yes	multiple	National	Museum		molecular	Range expansion / invasion study	1	0	0	0	no	no	no	no	no	no	no	no	no	no	no	no	NA	NA	stable / fluctuations
